# Supplementary material for: Bone marrow mesenchymal stem cell-derived small extracellular vesicles promote liver regeneration via miR-20a-5p/PTEN
Source: Front Pharmacol. 2023 May 25;14:1168545. doi: 10.3389/fphar.2023.1168545 (PMC10248071; doi:10.3389/fphar.2023.1168545)
Supplement: Supplementary file 1 [file Table2.XLS]

## Sheet: clean.tpm
miRNAId	Uniq_reads_num(6554)	tpm	%
hsa-miR-125b-5p	184	1154.39	2.80745
hsa-miR-100-5p	182	1141.85	2.77693
hsa-let-7b-5p	130	815.604	1.98352
hsa-miR-125a-5p	117	734.044	1.78517
hsa-miR-10a-5p	114	715.222	1.7394
hsa-let-7a-5p	99	621.114	1.51053
hsa-miR-99b-5p	94	589.745	1.43424
hsa-miR-221-3p	87	545.828	1.32743
hsa-miR-10b-5p	81	508.184	1.23589
hsa-miR-92a-3p	80	501.91	1.22063
hsa-let-7i-5p	66	414.076	1.00702
hsa-miR-191-5p	60	376.433	0.915471
hsa-miR-127-3p	59	370.159	0.900214
hsa-miR-21-5p	56	351.337	0.85444
hsa-miR-143-3p	55	345.063	0.839182
hsa-miR-615-3p	52	326.242	0.793409
hsa-let-7f-5p	51	319.968	0.778151
hsa-miR-145-5p	50	313.694	0.762893
hsa-miR-26a-5p	50	313.694	0.762893
hsa-miR-92b-3p	50	313.694	0.762893
hsa-miR-23a-3p	47	294.872	0.717119
hsa-miR-199a-5p	44	276.051	0.671346
hsa-miR-409-3p	44	276.051	0.671346
hsa-miR-99a-5p	43	269.777	0.656088
hsa-let-7g-5p	40	250.955	0.610314
hsa-let-7c-5p	39	244.681	0.595056
hsa-miR-320a	39	244.681	0.595056
hsa-miR-199b-3p	37	232.134	0.564541
hsa-miR-25-3p	37	232.134	0.564541
hsa-miR-574-3p	37	232.134	0.564541
hsa-miR-29a-3p	36	225.86	0.549283
hsa-miR-423-3p	36	225.86	0.549283
hsa-miR-199a-3p	35	219.586	0.534025
hsa-miR-197-3p	32	200.764	0.488251
hsa-miR-27b-3p	32	200.764	0.488251
hsa-miR-423-5p	32	200.764	0.488251
hsa-miR-148a-3p	29	181.943	0.442478
hsa-let-7e-5p	27	169.395	0.411962
hsa-miR-30c-5p	27	169.395	0.411962
hsa-let-7d-5p	26	163.121	0.396704
hsa-miR-654-3p	25	156.847	0.381446
hsa-miR-30a-3p	24	150.573	0.366189
hsa-miR-365a-3p	23	144.299	0.350931
hsa-let-7d-3p	22	138.025	0.335673
hsa-miR-181a-5p	22	138.025	0.335673
hsa-miR-28-3p	22	138.025	0.335673
hsa-miR-3184-3p	21	131.751	0.320415
hsa-miR-432-5p	21	131.751	0.320415
hsa-miR-532-5p	21	131.751	0.320415
hsa-miR-125b-1-3p	20	125.478	0.305157
hsa-miR-181b-5p	20	125.478	0.305157
hsa-miR-23b-3p	20	125.478	0.305157
hsa-miR-365b-3p	20	125.478	0.305157
hsa-miR-433-3p	19	119.204	0.289899
hsa-miR-128-3p	18	112.93	0.274641
hsa-miR-24-3p	18	112.93	0.274641
hsa-miR-320b	18	112.93	0.274641
hsa-miR-543	18	112.93	0.274641
hsa-miR-155-5p	17	106.656	0.259384
hsa-miR-382-5p	17	106.656	0.259384
hsa-miR-484	17	106.656	0.259384
hsa-miR-493-5p	17	106.656	0.259384
hsa-miR-151a-3p	16	100.382	0.244126
hsa-let-7b-3p	15	94.1082	0.228868
hsa-miR-149-5p	15	94.1082	0.228868
hsa-miR-22-3p	15	94.1082	0.228868
hsa-miR-3184-5p	15	94.1082	0.228868
hsa-miR-574-5p	15	94.1082	0.228868
hsa-miR-134-5p	14	87.8343	0.21361
hsa-miR-145-3p	14	87.8343	0.21361
hsa-miR-27a-3p	14	87.8343	0.21361
hsa-miR-106b-3p	13	81.5604	0.198352
hsa-miR-1180-3p	13	81.5604	0.198352
hsa-miR-214-3p	13	81.5604	0.198352
hsa-miR-323a-3p	13	81.5604	0.198352
hsa-miR-485-3p	13	81.5604	0.198352
hsa-miR-196a-5p	12	75.2866	0.183094
hsa-miR-222-3p	12	75.2866	0.183094
hsa-miR-424-3p	12	75.2866	0.183094
hsa-miR-501-3p	12	75.2866	0.183094
hsa-miR-103b	11	69.0127	0.167836
hsa-miR-186-5p	11	69.0127	0.167836
hsa-miR-193a-5p	11	69.0127	0.167836
hsa-miR-193b-3p	11	69.0127	0.167836
hsa-miR-224-5p	11	69.0127	0.167836
hsa-miR-328-3p	11	69.0127	0.167836
hsa-miR-361-3p	11	69.0127	0.167836
hsa-miR-381-3p	11	69.0127	0.167836
hsa-miR-7706	11	69.0127	0.167836
hsa-miR-126-3p	10	62.7388	0.152579
hsa-miR-339-5p	10	62.7388	0.152579
hsa-miR-378a-3p	10	62.7388	0.152579
hsa-miR-744-5p	10	62.7388	0.152579
hsa-miR-99b-3p	10	62.7388	0.152579
hsa-miR-1249-3p	9	56.4649	0.137321
hsa-miR-1307-3p	9	56.4649	0.137321
hsa-miR-148b-3p	9	56.4649	0.137321
hsa-miR-323b-3p	9	56.4649	0.137321
hsa-miR-329-3p	9	56.4649	0.137321
hsa-miR-335-3p	9	56.4649	0.137321
hsa-miR-3529-3p	9	56.4649	0.137321
hsa-miR-3909	9	56.4649	0.137321
hsa-miR-98-5p	9	56.4649	0.137321
hsa-miR-10b-3p	8	50.191	0.122063
hsa-miR-129-5p	8	50.191	0.122063
hsa-miR-152-3p	8	50.191	0.122063
hsa-miR-181a-2-3p	8	50.191	0.122063
hsa-miR-30d-5p	8	50.191	0.122063
hsa-miR-30e-3p	8	50.191	0.122063
hsa-miR-337-3p	8	50.191	0.122063
hsa-miR-486-5p	8	50.191	0.122063
hsa-miR-502-3p	8	50.191	0.122063
hsa-miR-664a-3p	8	50.191	0.122063
hsa-miR-1296-5p	7	43.9172	0.106805
hsa-miR-132-3p	7	43.9172	0.106805
hsa-miR-150-5p	7	43.9172	0.106805
hsa-miR-196b-5p	7	43.9172	0.106805
hsa-miR-23b-5p	7	43.9172	0.106805
hsa-miR-26b-5p	7	43.9172	0.106805
hsa-miR-30a-5p	7	43.9172	0.106805
hsa-miR-342-3p	7	43.9172	0.106805
hsa-miR-3615	7	43.9172	0.106805
hsa-miR-370-3p	7	43.9172	0.106805
hsa-miR-374b-5p	7	43.9172	0.106805
hsa-miR-411-3p	7	43.9172	0.106805
hsa-miR-411-5p	7	43.9172	0.106805
hsa-miR-451a	7	43.9172	0.106805
hsa-miR-483-5p	7	43.9172	0.106805
hsa-miR-493-3p	7	43.9172	0.106805
hsa-miR-671-3p	7	43.9172	0.106805
hsa-miR-769-5p	7	43.9172	0.106805
hsa-miR-93-5p	7	43.9172	0.106805
hsa-miR-125a-3p	6	37.6433	0.0915471
hsa-miR-136-3p	6	37.6433	0.0915471
hsa-miR-140-3p	6	37.6433	0.0915471
hsa-miR-143-5p	6	37.6433	0.0915471
hsa-miR-146b-5p	6	37.6433	0.0915471
hsa-miR-16-5p	6	37.6433	0.0915471
hsa-miR-181a-3p	6	37.6433	0.0915471
hsa-miR-181d-5p	6	37.6433	0.0915471
hsa-miR-30b-5p	6	37.6433	0.0915471
hsa-miR-335-5p	6	37.6433	0.0915471
hsa-miR-361-5p	6	37.6433	0.0915471
hsa-miR-369-5p	6	37.6433	0.0915471
hsa-miR-425-5p	6	37.6433	0.0915471
hsa-miR-450a-5p	6	37.6433	0.0915471
hsa-miR-483-3p	6	37.6433	0.0915471
hsa-miR-487a-5p	6	37.6433	0.0915471
hsa-miR-495-3p	6	37.6433	0.0915471
hsa-miR-500a-3p	6	37.6433	0.0915471
hsa-miR-503-5p	6	37.6433	0.0915471
hsa-miR-708-5p	6	37.6433	0.0915471
hsa-miR-101-3p	5	31.3694	0.0762893
hsa-miR-1271-5p	5	31.3694	0.0762893
hsa-miR-148a-5p	5	31.3694	0.0762893
hsa-miR-16-2-3p	5	31.3694	0.0762893
hsa-miR-192-5p	5	31.3694	0.0762893
hsa-miR-199b-5p	5	31.3694	0.0762893
hsa-miR-221-5p	5	31.3694	0.0762893
hsa-miR-28-5p	5	31.3694	0.0762893
hsa-miR-29b-3p	5	31.3694	0.0762893
hsa-miR-3074-5p	5	31.3694	0.0762893
hsa-miR-30c-2-3p	5	31.3694	0.0762893
hsa-miR-339-3p	5	31.3694	0.0762893
hsa-miR-3605-3p	5	31.3694	0.0762893
hsa-miR-379-5p	5	31.3694	0.0762893
hsa-miR-382-3p	5	31.3694	0.0762893
hsa-miR-409-5p	5	31.3694	0.0762893
hsa-miR-485-5p	5	31.3694	0.0762893
hsa-miR-487b-3p	5	31.3694	0.0762893
hsa-miR-5010-3p	5	31.3694	0.0762893
hsa-miR-576-5p	5	31.3694	0.0762893
hsa-miR-625-3p	5	31.3694	0.0762893
hsa-miR-664a-5p	5	31.3694	0.0762893
hsa-miR-758-3p	5	31.3694	0.0762893
hsa-miR-889-3p	5	31.3694	0.0762893
hsa-miR-9-5p	5	31.3694	0.0762893
hsa-let-7a-2-3p	4	25.0955	0.0610314
hsa-let-7e-3p	4	25.0955	0.0610314
hsa-miR-103a-3p	4	25.0955	0.0610314
hsa-miR-10a-3p	4	25.0955	0.0610314
hsa-miR-122-5p	4	25.0955	0.0610314
hsa-miR-1260b	4	25.0955	0.0610314
hsa-miR-129-2-3p	4	25.0955	0.0610314
hsa-miR-130b-5p	4	25.0955	0.0610314
hsa-miR-140-5p	4	25.0955	0.0610314
hsa-miR-146a-5p	4	25.0955	0.0610314
hsa-miR-185-5p	4	25.0955	0.0610314
hsa-miR-193b-5p	4	25.0955	0.0610314
hsa-miR-19b-3p	4	25.0955	0.0610314
hsa-miR-22-5p	4	25.0955	0.0610314
hsa-miR-2682-5p	4	25.0955	0.0610314
hsa-miR-299-5p	4	25.0955	0.0610314
hsa-miR-3158-3p	4	25.0955	0.0610314
hsa-miR-320c	4	25.0955	0.0610314
hsa-miR-340-5p	4	25.0955	0.0610314
hsa-miR-3591-3p	4	25.0955	0.0610314
hsa-miR-365a-5p	4	25.0955	0.0610314
hsa-miR-421	4	25.0955	0.0610314
hsa-miR-425-3p	4	25.0955	0.0610314
hsa-miR-431-5p	4	25.0955	0.0610314
hsa-miR-4448	4	25.0955	0.0610314
hsa-miR-4728-3p	4	25.0955	0.0610314
hsa-miR-486-3p	4	25.0955	0.0610314
hsa-miR-532-3p	4	25.0955	0.0610314
hsa-miR-589-5p	4	25.0955	0.0610314
hsa-miR-618	4	25.0955	0.0610314
hsa-miR-6511b-3p	4	25.0955	0.0610314
hsa-miR-654-5p	4	25.0955	0.0610314
hsa-miR-941	4	25.0955	0.0610314
hsa-let-7a-3p	3	18.8216	0.0457736
hsa-let-7f-1-3p	3	18.8216	0.0457736
hsa-miR-1226-3p	3	18.8216	0.0457736
hsa-miR-1228-3p	3	18.8216	0.0457736
hsa-miR-1228-5p	3	18.8216	0.0457736
hsa-miR-125b-2-3p	3	18.8216	0.0457736
hsa-miR-1270	3	18.8216	0.0457736
hsa-miR-1284	3	18.8216	0.0457736
hsa-miR-129-1-3p	3	18.8216	0.0457736
hsa-miR-1292-5p	3	18.8216	0.0457736
hsa-miR-1301-3p	3	18.8216	0.0457736
hsa-miR-1303	3	18.8216	0.0457736
hsa-miR-1304-3p	3	18.8216	0.0457736
hsa-miR-1306-5p	3	18.8216	0.0457736
hsa-miR-132-5p	3	18.8216	0.0457736
hsa-miR-137	3	18.8216	0.0457736
hsa-miR-138-5p	3	18.8216	0.0457736
hsa-miR-139-5p	3	18.8216	0.0457736
hsa-miR-151a-5p	3	18.8216	0.0457736
hsa-miR-154-5p	3	18.8216	0.0457736
hsa-miR-15b-5p	3	18.8216	0.0457736
hsa-miR-200c-3p	3	18.8216	0.0457736
hsa-miR-20a-5p	3	18.8216	0.0457736
hsa-miR-210-5p	3	18.8216	0.0457736
hsa-miR-2110	3	18.8216	0.0457736
hsa-miR-21-3p	3	18.8216	0.0457736
hsa-miR-214-5p	3	18.8216	0.0457736
hsa-miR-222-5p	3	18.8216	0.0457736
hsa-miR-30c-1-3p	3	18.8216	0.0457736
hsa-miR-3129-3p	3	18.8216	0.0457736
hsa-miR-330-3p	3	18.8216	0.0457736
hsa-miR-3613-3p	3	18.8216	0.0457736
hsa-miR-369-3p	3	18.8216	0.0457736
hsa-miR-374a-5p	3	18.8216	0.0457736
hsa-miR-374c-3p	3	18.8216	0.0457736
hsa-miR-3928-3p	3	18.8216	0.0457736
hsa-miR-3940-3p	3	18.8216	0.0457736
hsa-miR-410-3p	3	18.8216	0.0457736
hsa-miR-450a-2-3p	3	18.8216	0.0457736
hsa-miR-450b-5p	3	18.8216	0.0457736
hsa-miR-454-5p	3	18.8216	0.0457736
hsa-miR-4685-3p	3	18.8216	0.0457736
hsa-miR-4775	3	18.8216	0.0457736
hsa-miR-4787-3p	3	18.8216	0.0457736
hsa-miR-487b-5p	3	18.8216	0.0457736
hsa-miR-494-3p	3	18.8216	0.0457736
hsa-miR-548h-5p	3	18.8216	0.0457736
hsa-miR-584-5p	3	18.8216	0.0457736
hsa-miR-625-5p	3	18.8216	0.0457736
hsa-miR-629-5p	3	18.8216	0.0457736
hsa-miR-642a-5p	3	18.8216	0.0457736
hsa-miR-656-3p	3	18.8216	0.0457736
hsa-miR-6716-3p	3	18.8216	0.0457736
hsa-miR-766-3p	3	18.8216	0.0457736
hsa-miR-7704	3	18.8216	0.0457736
hsa-miR-93-3p	3	18.8216	0.0457736
hsa-miR-937-3p	3	18.8216	0.0457736
hsa-let-7c-3p	2	12.5478	0.0305157
hsa-let-7f-2-3p	2	12.5478	0.0305157
hsa-let-7i-3p	2	12.5478	0.0305157
hsa-miR-1185-1-3p	2	12.5478	0.0305157
hsa-miR-1197	2	12.5478	0.0305157
hsa-miR-124-3p	2	12.5478	0.0305157
hsa-miR-1273d	2	12.5478	0.0305157
hsa-miR-127-5p	2	12.5478	0.0305157
hsa-miR-1278	2	12.5478	0.0305157
hsa-miR-1291	2	12.5478	0.0305157
hsa-miR-1304-5p	2	12.5478	0.0305157
hsa-miR-130b-3p	2	12.5478	0.0305157
hsa-miR-1343-3p	2	12.5478	0.0305157
hsa-miR-136-5p	2	12.5478	0.0305157
hsa-miR-138-1-3p	2	12.5478	0.0305157
hsa-miR-1-3p	2	12.5478	0.0305157
hsa-miR-142-3p	2	12.5478	0.0305157
hsa-miR-142-5p	2	12.5478	0.0305157
hsa-miR-151b	2	12.5478	0.0305157
hsa-miR-152-5p	2	12.5478	0.0305157
hsa-miR-17-5p	2	12.5478	0.0305157
hsa-miR-185-3p	2	12.5478	0.0305157
hsa-miR-18a-3p	2	12.5478	0.0305157
hsa-miR-194-5p	2	12.5478	0.0305157
hsa-miR-195-3p	2	12.5478	0.0305157
hsa-miR-203a-3p	2	12.5478	0.0305157
hsa-miR-210-3p	2	12.5478	0.0305157
hsa-miR-218-5p	2	12.5478	0.0305157
hsa-miR-2277-5p	2	12.5478	0.0305157
hsa-miR-27a-5p	2	12.5478	0.0305157
hsa-miR-29c-3p	2	12.5478	0.0305157
hsa-miR-29c-5p	2	12.5478	0.0305157
hsa-miR-30e-5p	2	12.5478	0.0305157
hsa-miR-3120-3p	2	12.5478	0.0305157
hsa-miR-3120-5p	2	12.5478	0.0305157
hsa-miR-3127-3p	2	12.5478	0.0305157
hsa-miR-3127-5p	2	12.5478	0.0305157
hsa-miR-3151-5p	2	12.5478	0.0305157
hsa-miR-31-5p	2	12.5478	0.0305157
hsa-miR-3167	2	12.5478	0.0305157
hsa-miR-3180	2	12.5478	0.0305157
hsa-miR-3180-3p	2	12.5478	0.0305157
hsa-miR-3192-5p	2	12.5478	0.0305157
hsa-miR-320d	2	12.5478	0.0305157
hsa-miR-323a-5p	2	12.5478	0.0305157
hsa-miR-324-3p	2	12.5478	0.0305157
hsa-miR-329-5p	2	12.5478	0.0305157
hsa-miR-330-5p	2	12.5478	0.0305157
hsa-miR-331-3p	2	12.5478	0.0305157
hsa-miR-340-3p	2	12.5478	0.0305157
hsa-miR-345-5p	2	12.5478	0.0305157
hsa-miR-34a-5p	2	12.5478	0.0305157
hsa-miR-34c-5p	2	12.5478	0.0305157
hsa-miR-3609	2	12.5478	0.0305157
hsa-miR-3613-5p	2	12.5478	0.0305157
hsa-miR-3619-3p	2	12.5478	0.0305157
hsa-miR-362-5p	2	12.5478	0.0305157
hsa-miR-363-3p	2	12.5478	0.0305157
hsa-miR-365b-5p	2	12.5478	0.0305157
hsa-miR-3687	2	12.5478	0.0305157
hsa-miR-370-5p	2	12.5478	0.0305157
hsa-miR-374a-3p	2	12.5478	0.0305157
hsa-miR-376c-3p	2	12.5478	0.0305157
hsa-miR-377-5p	2	12.5478	0.0305157
hsa-miR-379-3p	2	12.5478	0.0305157
hsa-miR-383-5p	2	12.5478	0.0305157
hsa-miR-3913-3p	2	12.5478	0.0305157
hsa-miR-4429	2	12.5478	0.0305157
hsa-miR-4467	2	12.5478	0.0305157
hsa-miR-4473	2	12.5478	0.0305157
hsa-miR-4485-3p	2	12.5478	0.0305157
hsa-miR-4488	2	12.5478	0.0305157
hsa-miR-455-5p	2	12.5478	0.0305157
hsa-miR-4649-5p	2	12.5478	0.0305157
hsa-miR-4659a-5p	2	12.5478	0.0305157
hsa-miR-4661-5p	2	12.5478	0.0305157
hsa-miR-4677-3p	2	12.5478	0.0305157
hsa-miR-4707-5p	2	12.5478	0.0305157
hsa-miR-4746-5p	2	12.5478	0.0305157
hsa-miR-4748	2	12.5478	0.0305157
hsa-miR-4785	2	12.5478	0.0305157
hsa-miR-4792	2	12.5478	0.0305157
hsa-miR-491-5p	2	12.5478	0.0305157
hsa-miR-499a-5p	2	12.5478	0.0305157
hsa-miR-505-3p	2	12.5478	0.0305157
hsa-miR-5189-5p	2	12.5478	0.0305157
hsa-miR-541-5p	2	12.5478	0.0305157
hsa-miR-548j-5p	2	12.5478	0.0305157
hsa-miR-548l	2	12.5478	0.0305157
hsa-miR-548o-3p	2	12.5478	0.0305157
hsa-miR-5684	2	12.5478	0.0305157
hsa-miR-5701	2	12.5478	0.0305157
hsa-miR-576-3p	2	12.5478	0.0305157
hsa-miR-6131	2	12.5478	0.0305157
hsa-miR-615-5p	2	12.5478	0.0305157
hsa-miR-616-5p	2	12.5478	0.0305157
hsa-miR-628-5p	2	12.5478	0.0305157
hsa-miR-629-3p	2	12.5478	0.0305157
hsa-miR-6511a-3p	2	12.5478	0.0305157
hsa-miR-652-3p	2	12.5478	0.0305157
hsa-miR-655-3p	2	12.5478	0.0305157
hsa-miR-664b-3p	2	12.5478	0.0305157
hsa-miR-6736-5p	2	12.5478	0.0305157
hsa-miR-6741-3p	2	12.5478	0.0305157
hsa-miR-6747-3p	2	12.5478	0.0305157
hsa-miR-6793-3p	2	12.5478	0.0305157
hsa-miR-6802-5p	2	12.5478	0.0305157
hsa-miR-6873-3p	2	12.5478	0.0305157
hsa-miR-6894-3p	2	12.5478	0.0305157
hsa-miR-7110-3p	2	12.5478	0.0305157
hsa-miR-7-1-3p	2	12.5478	0.0305157
hsa-miR-7-5p	2	12.5478	0.0305157
hsa-miR-874-3p	2	12.5478	0.0305157
hsa-miR-877-3p	2	12.5478	0.0305157
hsa-miR-92a-1-5p	2	12.5478	0.0305157
hsa-miR-92b-5p	2	12.5478	0.0305157
hsa-miR-940	2	12.5478	0.0305157
hsa-miR-943	2	12.5478	0.0305157
hsa-let-7g-3p	1	6.27388	0.0152579
hsa-miR-100-3p	1	6.27388	0.0152579
hsa-miR-101-5p	1	6.27388	0.0152579
hsa-miR-103a-2-5p	1	6.27388	0.0152579
hsa-miR-105-3p	1	6.27388	0.0152579
hsa-miR-105-5p	1	6.27388	0.0152579
hsa-miR-106a-3p	1	6.27388	0.0152579
hsa-miR-106a-5p	1	6.27388	0.0152579
hsa-miR-106b-5p	1	6.27388	0.0152579
hsa-miR-107	1	6.27388	0.0152579
hsa-miR-1178-3p	1	6.27388	0.0152579
hsa-miR-1178-5p	1	6.27388	0.0152579
hsa-miR-1179	1	6.27388	0.0152579
hsa-miR-1180-5p	1	6.27388	0.0152579
hsa-miR-1181	1	6.27388	0.0152579
hsa-miR-1182	1	6.27388	0.0152579
hsa-miR-1183	1	6.27388	0.0152579
hsa-miR-1184	1	6.27388	0.0152579
hsa-miR-1185-2-3p	1	6.27388	0.0152579
hsa-miR-1185-5p	1	6.27388	0.0152579
hsa-miR-1193	1	6.27388	0.0152579
hsa-miR-1199-3p	1	6.27388	0.0152579
hsa-miR-1199-5p	1	6.27388	0.0152579
hsa-miR-1200	1	6.27388	0.0152579
hsa-miR-1202	1	6.27388	0.0152579
hsa-miR-1203	1	6.27388	0.0152579
hsa-miR-1204	1	6.27388	0.0152579
hsa-miR-1205	1	6.27388	0.0152579
hsa-miR-1206	1	6.27388	0.0152579
hsa-miR-1207-3p	1	6.27388	0.0152579
hsa-miR-1207-5p	1	6.27388	0.0152579
hsa-miR-1208	1	6.27388	0.0152579
hsa-miR-122-3p	1	6.27388	0.0152579
hsa-miR-1224-3p	1	6.27388	0.0152579
hsa-miR-1224-5p	1	6.27388	0.0152579
hsa-miR-1225-3p	1	6.27388	0.0152579
hsa-miR-1225-5p	1	6.27388	0.0152579
hsa-miR-1226-5p	1	6.27388	0.0152579
hsa-miR-1227-3p	1	6.27388	0.0152579
hsa-miR-1227-5p	1	6.27388	0.0152579
hsa-miR-1229-3p	1	6.27388	0.0152579
hsa-miR-1229-5p	1	6.27388	0.0152579
hsa-miR-1231	1	6.27388	0.0152579
hsa-miR-1233-3p	1	6.27388	0.0152579
hsa-miR-1233-5p	1	6.27388	0.0152579
hsa-miR-1234-3p	1	6.27388	0.0152579
hsa-miR-1236-3p	1	6.27388	0.0152579
hsa-miR-1236-5p	1	6.27388	0.0152579
hsa-miR-1237-3p	1	6.27388	0.0152579
hsa-miR-1237-5p	1	6.27388	0.0152579
hsa-miR-1238-3p	1	6.27388	0.0152579
hsa-miR-1238-5p	1	6.27388	0.0152579
hsa-miR-1243	1	6.27388	0.0152579
hsa-miR-1244	1	6.27388	0.0152579
hsa-miR-1245a	1	6.27388	0.0152579
hsa-miR-1245b-3p	1	6.27388	0.0152579
hsa-miR-1245b-5p	1	6.27388	0.0152579
hsa-miR-124-5p	1	6.27388	0.0152579
hsa-miR-1246	1	6.27388	0.0152579
hsa-miR-1247-3p	1	6.27388	0.0152579
hsa-miR-1247-5p	1	6.27388	0.0152579
hsa-miR-1248	1	6.27388	0.0152579
hsa-miR-1249-5p	1	6.27388	0.0152579
hsa-miR-1250-3p	1	6.27388	0.0152579
hsa-miR-1250-5p	1	6.27388	0.0152579
hsa-miR-1251-3p	1	6.27388	0.0152579
hsa-miR-1251-5p	1	6.27388	0.0152579
hsa-miR-1252-3p	1	6.27388	0.0152579
hsa-miR-1252-5p	1	6.27388	0.0152579
hsa-miR-1253	1	6.27388	0.0152579
hsa-miR-1254	1	6.27388	0.0152579
hsa-miR-1255a	1	6.27388	0.0152579
hsa-miR-1255b-2-3p	1	6.27388	0.0152579
hsa-miR-1255b-5p	1	6.27388	0.0152579
hsa-miR-1256	1	6.27388	0.0152579
hsa-miR-1257	1	6.27388	0.0152579
hsa-miR-1258	1	6.27388	0.0152579
hsa-miR-1260a	1	6.27388	0.0152579
hsa-miR-1261	1	6.27388	0.0152579
hsa-miR-1262	1	6.27388	0.0152579
hsa-miR-1263	1	6.27388	0.0152579
hsa-miR-1264	1	6.27388	0.0152579
hsa-miR-1265	1	6.27388	0.0152579
hsa-miR-126-5p	1	6.27388	0.0152579
hsa-miR-1266-3p	1	6.27388	0.0152579
hsa-miR-1266-5p	1	6.27388	0.0152579
hsa-miR-1267	1	6.27388	0.0152579
hsa-miR-1268a	1	6.27388	0.0152579
hsa-miR-1268b	1	6.27388	0.0152579
hsa-miR-1269a	1	6.27388	0.0152579
hsa-miR-1269b	1	6.27388	0.0152579
hsa-miR-1271-3p	1	6.27388	0.0152579
hsa-miR-1272	1	6.27388	0.0152579
hsa-miR-1273a	1	6.27388	0.0152579
hsa-miR-1273c	1	6.27388	0.0152579
hsa-miR-1273e	1	6.27388	0.0152579
hsa-miR-1273f	1	6.27388	0.0152579
hsa-miR-1273g-3p	1	6.27388	0.0152579
hsa-miR-1273g-5p	1	6.27388	0.0152579
hsa-miR-1273h-3p	1	6.27388	0.0152579
hsa-miR-1273h-5p	1	6.27388	0.0152579
hsa-miR-1275	1	6.27388	0.0152579
hsa-miR-1276	1	6.27388	0.0152579
hsa-miR-1277-3p	1	6.27388	0.0152579
hsa-miR-1277-5p	1	6.27388	0.0152579
hsa-miR-1279	1	6.27388	0.0152579
hsa-miR-1281	1	6.27388	0.0152579
hsa-miR-128-1-5p	1	6.27388	0.0152579
hsa-miR-1282	1	6.27388	0.0152579
hsa-miR-128-2-5p	1	6.27388	0.0152579
hsa-miR-1283	1	6.27388	0.0152579
hsa-miR-1285-3p	1	6.27388	0.0152579
hsa-miR-1285-5p	1	6.27388	0.0152579
hsa-miR-1286	1	6.27388	0.0152579
hsa-miR-1287-3p	1	6.27388	0.0152579
hsa-miR-1287-5p	1	6.27388	0.0152579
hsa-miR-1288-3p	1	6.27388	0.0152579
hsa-miR-1288-5p	1	6.27388	0.0152579
hsa-miR-1289	1	6.27388	0.0152579
hsa-miR-1290	1	6.27388	0.0152579
hsa-miR-1292-3p	1	6.27388	0.0152579
hsa-miR-1293	1	6.27388	0.0152579
hsa-miR-1294	1	6.27388	0.0152579
hsa-miR-1295a	1	6.27388	0.0152579
hsa-miR-1295b-3p	1	6.27388	0.0152579
hsa-miR-1295b-5p	1	6.27388	0.0152579
hsa-miR-1296-3p	1	6.27388	0.0152579
hsa-miR-1297	1	6.27388	0.0152579
hsa-miR-1298-3p	1	6.27388	0.0152579
hsa-miR-1298-5p	1	6.27388	0.0152579
hsa-miR-1299	1	6.27388	0.0152579
hsa-miR-1301-5p	1	6.27388	0.0152579
hsa-miR-1302	1	6.27388	0.0152579
hsa-miR-1305	1	6.27388	0.0152579
hsa-miR-1306-3p	1	6.27388	0.0152579
hsa-miR-1307-5p	1	6.27388	0.0152579
hsa-miR-130a-3p	1	6.27388	0.0152579
hsa-miR-130a-5p	1	6.27388	0.0152579
hsa-miR-1321	1	6.27388	0.0152579
hsa-miR-1322	1	6.27388	0.0152579
hsa-miR-1323	1	6.27388	0.0152579
hsa-miR-1324	1	6.27388	0.0152579
hsa-miR-133a-3p	1	6.27388	0.0152579
hsa-miR-133a-5p	1	6.27388	0.0152579
hsa-miR-133b	1	6.27388	0.0152579
hsa-miR-1343-5p	1	6.27388	0.0152579
hsa-miR-134-3p	1	6.27388	0.0152579
hsa-miR-135a-3p	1	6.27388	0.0152579
hsa-miR-135a-5p	1	6.27388	0.0152579
hsa-miR-135b-3p	1	6.27388	0.0152579
hsa-miR-135b-5p	1	6.27388	0.0152579
hsa-miR-138-2-3p	1	6.27388	0.0152579
hsa-miR-139-3p	1	6.27388	0.0152579
hsa-miR-141-3p	1	6.27388	0.0152579
hsa-miR-141-5p	1	6.27388	0.0152579
hsa-miR-144-3p	1	6.27388	0.0152579
hsa-miR-144-5p	1	6.27388	0.0152579
hsa-miR-1468-3p	1	6.27388	0.0152579
hsa-miR-1468-5p	1	6.27388	0.0152579
hsa-miR-1469	1	6.27388	0.0152579
hsa-miR-146a-3p	1	6.27388	0.0152579
hsa-miR-146b-3p	1	6.27388	0.0152579
hsa-miR-1470	1	6.27388	0.0152579
hsa-miR-1471	1	6.27388	0.0152579
hsa-miR-147a	1	6.27388	0.0152579
hsa-miR-147b	1	6.27388	0.0152579
hsa-miR-148b-5p	1	6.27388	0.0152579
hsa-miR-149-3p	1	6.27388	0.0152579
hsa-miR-150-3p	1	6.27388	0.0152579
hsa-miR-153-3p	1	6.27388	0.0152579
hsa-miR-153-5p	1	6.27388	0.0152579
hsa-miR-1537-3p	1	6.27388	0.0152579
hsa-miR-1537-5p	1	6.27388	0.0152579
hsa-miR-1538	1	6.27388	0.0152579
hsa-miR-1539	1	6.27388	0.0152579
hsa-miR-154-3p	1	6.27388	0.0152579
hsa-miR-155-3p	1	6.27388	0.0152579
hsa-miR-1587	1	6.27388	0.0152579
hsa-miR-15a-3p	1	6.27388	0.0152579
hsa-miR-15a-5p	1	6.27388	0.0152579
hsa-miR-15b-3p	1	6.27388	0.0152579
hsa-miR-1-5p	1	6.27388	0.0152579
hsa-miR-16-1-3p	1	6.27388	0.0152579
hsa-miR-17-3p	1	6.27388	0.0152579
hsa-miR-181b-2-3p	1	6.27388	0.0152579
hsa-miR-181b-3p	1	6.27388	0.0152579
hsa-miR-181c-3p	1	6.27388	0.0152579
hsa-miR-181c-5p	1	6.27388	0.0152579
hsa-miR-181d-3p	1	6.27388	0.0152579
hsa-miR-182-3p	1	6.27388	0.0152579
hsa-miR-1825	1	6.27388	0.0152579
hsa-miR-182-5p	1	6.27388	0.0152579
hsa-miR-1827	1	6.27388	0.0152579
hsa-miR-183-3p	1	6.27388	0.0152579
hsa-miR-183-5p	1	6.27388	0.0152579
hsa-miR-184	1	6.27388	0.0152579
hsa-miR-186-3p	1	6.27388	0.0152579
hsa-miR-187-3p	1	6.27388	0.0152579
hsa-miR-187-5p	1	6.27388	0.0152579
hsa-miR-188-3p	1	6.27388	0.0152579
hsa-miR-188-5p	1	6.27388	0.0152579
hsa-miR-18a-5p	1	6.27388	0.0152579
hsa-miR-18b-3p	1	6.27388	0.0152579
hsa-miR-18b-5p	1	6.27388	0.0152579
hsa-miR-1908-3p	1	6.27388	0.0152579
hsa-miR-1908-5p	1	6.27388	0.0152579
hsa-miR-1909-3p	1	6.27388	0.0152579
hsa-miR-1909-5p	1	6.27388	0.0152579
hsa-miR-190a-3p	1	6.27388	0.0152579
hsa-miR-190a-5p	1	6.27388	0.0152579
hsa-miR-190b	1	6.27388	0.0152579
hsa-miR-1910-3p	1	6.27388	0.0152579
hsa-miR-1910-5p	1	6.27388	0.0152579
hsa-miR-1911-3p	1	6.27388	0.0152579
hsa-miR-1911-5p	1	6.27388	0.0152579
hsa-miR-1912	1	6.27388	0.0152579
hsa-miR-1913	1	6.27388	0.0152579
hsa-miR-191-3p	1	6.27388	0.0152579
hsa-miR-1914-3p	1	6.27388	0.0152579
hsa-miR-1914-5p	1	6.27388	0.0152579
hsa-miR-1915-3p	1	6.27388	0.0152579
hsa-miR-1915-5p	1	6.27388	0.0152579
hsa-miR-192-3p	1	6.27388	0.0152579
hsa-miR-193a-3p	1	6.27388	0.0152579
hsa-miR-194-3p	1	6.27388	0.0152579
hsa-miR-195-5p	1	6.27388	0.0152579
hsa-miR-196a-3p	1	6.27388	0.0152579
hsa-miR-196b-3p	1	6.27388	0.0152579
hsa-miR-1972	1	6.27388	0.0152579
hsa-miR-1973	1	6.27388	0.0152579
hsa-miR-197-5p	1	6.27388	0.0152579
hsa-miR-1976	1	6.27388	0.0152579
hsa-miR-198	1	6.27388	0.0152579
hsa-miR-19a-3p	1	6.27388	0.0152579
hsa-miR-19a-5p	1	6.27388	0.0152579
hsa-miR-19b-1-5p	1	6.27388	0.0152579
hsa-miR-19b-2-5p	1	6.27388	0.0152579
hsa-miR-200a-3p	1	6.27388	0.0152579
hsa-miR-200a-5p	1	6.27388	0.0152579
hsa-miR-200b-3p	1	6.27388	0.0152579
hsa-miR-200b-5p	1	6.27388	0.0152579
hsa-miR-200c-5p	1	6.27388	0.0152579
hsa-miR-202-3p	1	6.27388	0.0152579
hsa-miR-202-5p	1	6.27388	0.0152579
hsa-miR-203a-5p	1	6.27388	0.0152579
hsa-miR-203b-3p	1	6.27388	0.0152579
hsa-miR-203b-5p	1	6.27388	0.0152579
hsa-miR-204-3p	1	6.27388	0.0152579
hsa-miR-204-5p	1	6.27388	0.0152579
hsa-miR-2052	1	6.27388	0.0152579
hsa-miR-2053	1	6.27388	0.0152579
hsa-miR-205-3p	1	6.27388	0.0152579
hsa-miR-2054	1	6.27388	0.0152579
hsa-miR-205-5p	1	6.27388	0.0152579
hsa-miR-206	1	6.27388	0.0152579
hsa-miR-208a-3p	1	6.27388	0.0152579
hsa-miR-208a-5p	1	6.27388	0.0152579
hsa-miR-208b-3p	1	6.27388	0.0152579
hsa-miR-208b-5p	1	6.27388	0.0152579
hsa-miR-20a-3p	1	6.27388	0.0152579
hsa-miR-20b-3p	1	6.27388	0.0152579
hsa-miR-20b-5p	1	6.27388	0.0152579
hsa-miR-2113	1	6.27388	0.0152579
hsa-miR-211-3p	1	6.27388	0.0152579
hsa-miR-2114-3p	1	6.27388	0.0152579
hsa-miR-2114-5p	1	6.27388	0.0152579
hsa-miR-2115-3p	1	6.27388	0.0152579
hsa-miR-2115-5p	1	6.27388	0.0152579
hsa-miR-211-5p	1	6.27388	0.0152579
hsa-miR-2116-3p	1	6.27388	0.0152579
hsa-miR-2116-5p	1	6.27388	0.0152579
hsa-miR-2117	1	6.27388	0.0152579
hsa-miR-212-3p	1	6.27388	0.0152579
hsa-miR-212-5p	1	6.27388	0.0152579
hsa-miR-215-3p	1	6.27388	0.0152579
hsa-miR-215-5p	1	6.27388	0.0152579
hsa-miR-216a-3p	1	6.27388	0.0152579
hsa-miR-216a-5p	1	6.27388	0.0152579
hsa-miR-216b-3p	1	6.27388	0.0152579
hsa-miR-216b-5p	1	6.27388	0.0152579
hsa-miR-217	1	6.27388	0.0152579
hsa-miR-218-1-3p	1	6.27388	0.0152579
hsa-miR-218-2-3p	1	6.27388	0.0152579
hsa-miR-219a-1-3p	1	6.27388	0.0152579
hsa-miR-219a-2-3p	1	6.27388	0.0152579
hsa-miR-219a-5p	1	6.27388	0.0152579
hsa-miR-219b-3p	1	6.27388	0.0152579
hsa-miR-219b-5p	1	6.27388	0.0152579
hsa-miR-223-3p	1	6.27388	0.0152579
hsa-miR-223-5p	1	6.27388	0.0152579
hsa-miR-224-3p	1	6.27388	0.0152579
hsa-miR-2276-3p	1	6.27388	0.0152579
hsa-miR-2276-5p	1	6.27388	0.0152579
hsa-miR-2277-3p	1	6.27388	0.0152579
hsa-miR-2278	1	6.27388	0.0152579
hsa-miR-2355-3p	1	6.27388	0.0152579
hsa-miR-2355-5p	1	6.27388	0.0152579
hsa-miR-2392	1	6.27388	0.0152579
hsa-miR-23a-5p	1	6.27388	0.0152579
hsa-miR-23c	1	6.27388	0.0152579
hsa-miR-24-1-5p	1	6.27388	0.0152579
hsa-miR-24-2-5p	1	6.27388	0.0152579
hsa-miR-2467-3p	1	6.27388	0.0152579
hsa-miR-2467-5p	1	6.27388	0.0152579
hsa-miR-25-5p	1	6.27388	0.0152579
hsa-miR-2681-3p	1	6.27388	0.0152579
hsa-miR-2681-5p	1	6.27388	0.0152579
hsa-miR-2682-3p	1	6.27388	0.0152579
hsa-miR-26a-1-3p	1	6.27388	0.0152579
hsa-miR-26a-2-3p	1	6.27388	0.0152579
hsa-miR-26b-3p	1	6.27388	0.0152579
hsa-miR-27b-5p	1	6.27388	0.0152579
hsa-miR-2861	1	6.27388	0.0152579
hsa-miR-2909	1	6.27388	0.0152579
hsa-miR-296-3p	1	6.27388	0.0152579
hsa-miR-296-5p	1	6.27388	0.0152579
hsa-miR-297	1	6.27388	0.0152579
hsa-miR-298	1	6.27388	0.0152579
hsa-miR-299-3p	1	6.27388	0.0152579
hsa-miR-29a-5p	1	6.27388	0.0152579
hsa-miR-29b-1-5p	1	6.27388	0.0152579
hsa-miR-29b-2-5p	1	6.27388	0.0152579
hsa-miR-300	1	6.27388	0.0152579
hsa-miR-301a-3p	1	6.27388	0.0152579
hsa-miR-301a-5p	1	6.27388	0.0152579
hsa-miR-301b-3p	1	6.27388	0.0152579
hsa-miR-301b-5p	1	6.27388	0.0152579
hsa-miR-302a-3p	1	6.27388	0.0152579
hsa-miR-302a-5p	1	6.27388	0.0152579
hsa-miR-302b-3p	1	6.27388	0.0152579
hsa-miR-302b-5p	1	6.27388	0.0152579
hsa-miR-302c-3p	1	6.27388	0.0152579
hsa-miR-302c-5p	1	6.27388	0.0152579
hsa-miR-302d-3p	1	6.27388	0.0152579
hsa-miR-302d-5p	1	6.27388	0.0152579
hsa-miR-302e	1	6.27388	0.0152579
hsa-miR-302f	1	6.27388	0.0152579
hsa-miR-3064-3p	1	6.27388	0.0152579
hsa-miR-3064-5p	1	6.27388	0.0152579
hsa-miR-3065-3p	1	6.27388	0.0152579
hsa-miR-3065-5p	1	6.27388	0.0152579
hsa-miR-3074-3p	1	6.27388	0.0152579
hsa-miR-30b-3p	1	6.27388	0.0152579
hsa-miR-30d-3p	1	6.27388	0.0152579
hsa-miR-3115	1	6.27388	0.0152579
hsa-miR-3116	1	6.27388	0.0152579
hsa-miR-3117-3p	1	6.27388	0.0152579
hsa-miR-3117-5p	1	6.27388	0.0152579
hsa-miR-3118	1	6.27388	0.0152579
hsa-miR-3119	1	6.27388	0.0152579
hsa-miR-3121-3p	1	6.27388	0.0152579
hsa-miR-3121-5p	1	6.27388	0.0152579
hsa-miR-3122	1	6.27388	0.0152579
hsa-miR-3123	1	6.27388	0.0152579
hsa-miR-3124-3p	1	6.27388	0.0152579
hsa-miR-3124-5p	1	6.27388	0.0152579
hsa-miR-3125	1	6.27388	0.0152579
hsa-miR-3126-3p	1	6.27388	0.0152579
hsa-miR-3126-5p	1	6.27388	0.0152579
hsa-miR-3128	1	6.27388	0.0152579
hsa-miR-3129-5p	1	6.27388	0.0152579
hsa-miR-3130-3p	1	6.27388	0.0152579
hsa-miR-3130-5p	1	6.27388	0.0152579
hsa-miR-3131	1	6.27388	0.0152579
hsa-miR-3132	1	6.27388	0.0152579
hsa-miR-3133	1	6.27388	0.0152579
hsa-miR-3134	1	6.27388	0.0152579
hsa-miR-3135a	1	6.27388	0.0152579
hsa-miR-3135b	1	6.27388	0.0152579
hsa-miR-3136-3p	1	6.27388	0.0152579
hsa-miR-3136-5p	1	6.27388	0.0152579
hsa-miR-3137	1	6.27388	0.0152579
hsa-miR-3138	1	6.27388	0.0152579
hsa-miR-3139	1	6.27388	0.0152579
hsa-miR-31-3p	1	6.27388	0.0152579
hsa-miR-3140-3p	1	6.27388	0.0152579
hsa-miR-3140-5p	1	6.27388	0.0152579
hsa-miR-3141	1	6.27388	0.0152579
hsa-miR-3142	1	6.27388	0.0152579
hsa-miR-3143	1	6.27388	0.0152579
hsa-miR-3144-3p	1	6.27388	0.0152579
hsa-miR-3144-5p	1	6.27388	0.0152579
hsa-miR-3145-3p	1	6.27388	0.0152579
hsa-miR-3145-5p	1	6.27388	0.0152579
hsa-miR-3146	1	6.27388	0.0152579
hsa-miR-3147	1	6.27388	0.0152579
hsa-miR-3148	1	6.27388	0.0152579
hsa-miR-3149	1	6.27388	0.0152579
hsa-miR-3150a-3p	1	6.27388	0.0152579
hsa-miR-3150a-5p	1	6.27388	0.0152579
hsa-miR-3150b-3p	1	6.27388	0.0152579
hsa-miR-3150b-5p	1	6.27388	0.0152579
hsa-miR-3151-3p	1	6.27388	0.0152579
hsa-miR-3152-3p	1	6.27388	0.0152579
hsa-miR-3152-5p	1	6.27388	0.0152579
hsa-miR-3153	1	6.27388	0.0152579
hsa-miR-3154	1	6.27388	0.0152579
hsa-miR-3155a	1	6.27388	0.0152579
hsa-miR-3155b	1	6.27388	0.0152579
hsa-miR-3156-3p	1	6.27388	0.0152579
hsa-miR-3156-5p	1	6.27388	0.0152579
hsa-miR-3157-3p	1	6.27388	0.0152579
hsa-miR-3157-5p	1	6.27388	0.0152579
hsa-miR-3158-5p	1	6.27388	0.0152579
hsa-miR-3159	1	6.27388	0.0152579
hsa-miR-3160-3p	1	6.27388	0.0152579
hsa-miR-3160-5p	1	6.27388	0.0152579
hsa-miR-3161	1	6.27388	0.0152579
hsa-miR-3162-3p	1	6.27388	0.0152579
hsa-miR-3162-5p	1	6.27388	0.0152579
hsa-miR-3163	1	6.27388	0.0152579
hsa-miR-3164	1	6.27388	0.0152579
hsa-miR-3165	1	6.27388	0.0152579
hsa-miR-3166	1	6.27388	0.0152579
hsa-miR-3168	1	6.27388	0.0152579
hsa-miR-3169	1	6.27388	0.0152579
hsa-miR-3170	1	6.27388	0.0152579
hsa-miR-3171	1	6.27388	0.0152579
hsa-miR-3173-3p	1	6.27388	0.0152579
hsa-miR-3173-5p	1	6.27388	0.0152579
hsa-miR-3174	1	6.27388	0.0152579
hsa-miR-3175	1	6.27388	0.0152579
hsa-miR-3176	1	6.27388	0.0152579
hsa-miR-3177-3p	1	6.27388	0.0152579
hsa-miR-3177-5p	1	6.27388	0.0152579
hsa-miR-3178	1	6.27388	0.0152579
hsa-miR-3179	1	6.27388	0.0152579
hsa-miR-3180-5p	1	6.27388	0.0152579
hsa-miR-3181	1	6.27388	0.0152579
hsa-miR-3182	1	6.27388	0.0152579
hsa-miR-3183	1	6.27388	0.0152579
hsa-miR-3185	1	6.27388	0.0152579
hsa-miR-3186-3p	1	6.27388	0.0152579
hsa-miR-3186-5p	1	6.27388	0.0152579
hsa-miR-3187-3p	1	6.27388	0.0152579
hsa-miR-3187-5p	1	6.27388	0.0152579
hsa-miR-3188	1	6.27388	0.0152579
hsa-miR-3189-3p	1	6.27388	0.0152579
hsa-miR-3189-5p	1	6.27388	0.0152579
hsa-miR-3190-3p	1	6.27388	0.0152579
hsa-miR-3190-5p	1	6.27388	0.0152579
hsa-miR-3191-3p	1	6.27388	0.0152579
hsa-miR-3191-5p	1	6.27388	0.0152579
hsa-miR-3192-3p	1	6.27388	0.0152579
hsa-miR-3193	1	6.27388	0.0152579
hsa-miR-3194-3p	1	6.27388	0.0152579
hsa-miR-3194-5p	1	6.27388	0.0152579
hsa-miR-3195	1	6.27388	0.0152579
hsa-miR-3196	1	6.27388	0.0152579
hsa-miR-3197	1	6.27388	0.0152579
hsa-miR-3198	1	6.27388	0.0152579
hsa-miR-3199	1	6.27388	0.0152579
hsa-miR-3200-3p	1	6.27388	0.0152579
hsa-miR-3200-5p	1	6.27388	0.0152579
hsa-miR-3201	1	6.27388	0.0152579
hsa-miR-3202	1	6.27388	0.0152579
hsa-miR-320e	1	6.27388	0.0152579
hsa-miR-323b-5p	1	6.27388	0.0152579
hsa-miR-32-3p	1	6.27388	0.0152579
hsa-miR-324-5p	1	6.27388	0.0152579
hsa-miR-325	1	6.27388	0.0152579
hsa-miR-32-5p	1	6.27388	0.0152579
hsa-miR-326	1	6.27388	0.0152579
hsa-miR-328-5p	1	6.27388	0.0152579
hsa-miR-331-5p	1	6.27388	0.0152579
hsa-miR-337-5p	1	6.27388	0.0152579
hsa-miR-338-3p	1	6.27388	0.0152579
hsa-miR-338-5p	1	6.27388	0.0152579
hsa-miR-33a-3p	1	6.27388	0.0152579
hsa-miR-33a-5p	1	6.27388	0.0152579
hsa-miR-33b-3p	1	6.27388	0.0152579
hsa-miR-33b-5p	1	6.27388	0.0152579
hsa-miR-342-5p	1	6.27388	0.0152579
hsa-miR-345-3p	1	6.27388	0.0152579
hsa-miR-346	1	6.27388	0.0152579
hsa-miR-34a-3p	1	6.27388	0.0152579
hsa-miR-34b-3p	1	6.27388	0.0152579
hsa-miR-34b-5p	1	6.27388	0.0152579
hsa-miR-34c-3p	1	6.27388	0.0152579
hsa-miR-3529-5p	1	6.27388	0.0152579
hsa-miR-3591-5p	1	6.27388	0.0152579
hsa-miR-3605-5p	1	6.27388	0.0152579
hsa-miR-3606-3p	1	6.27388	0.0152579
hsa-miR-3606-5p	1	6.27388	0.0152579
hsa-miR-3607-3p	1	6.27388	0.0152579
hsa-miR-3607-5p	1	6.27388	0.0152579
hsa-miR-3610	1	6.27388	0.0152579
hsa-miR-3611	1	6.27388	0.0152579
hsa-miR-3612	1	6.27388	0.0152579
hsa-miR-3614-3p	1	6.27388	0.0152579
hsa-miR-3614-5p	1	6.27388	0.0152579
hsa-miR-3616-3p	1	6.27388	0.0152579
hsa-miR-3616-5p	1	6.27388	0.0152579
hsa-miR-3617-3p	1	6.27388	0.0152579
hsa-miR-3617-5p	1	6.27388	0.0152579
hsa-miR-3618	1	6.27388	0.0152579
hsa-miR-3619-5p	1	6.27388	0.0152579
hsa-miR-3620-3p	1	6.27388	0.0152579
hsa-miR-3620-5p	1	6.27388	0.0152579
hsa-miR-3621	1	6.27388	0.0152579
hsa-miR-3622a-3p	1	6.27388	0.0152579
hsa-miR-3622a-5p	1	6.27388	0.0152579
hsa-miR-3622b-3p	1	6.27388	0.0152579
hsa-miR-3622b-5p	1	6.27388	0.0152579
hsa-miR-362-3p	1	6.27388	0.0152579
hsa-miR-363-5p	1	6.27388	0.0152579
hsa-miR-3646	1	6.27388	0.0152579
hsa-miR-3648	1	6.27388	0.0152579
hsa-miR-3649	1	6.27388	0.0152579
hsa-miR-3650	1	6.27388	0.0152579
hsa-miR-3651	1	6.27388	0.0152579
hsa-miR-3652	1	6.27388	0.0152579
hsa-miR-3653-3p	1	6.27388	0.0152579
hsa-miR-3653-5p	1	6.27388	0.0152579
hsa-miR-3654	1	6.27388	0.0152579
hsa-miR-3655	1	6.27388	0.0152579
hsa-miR-3656	1	6.27388	0.0152579
hsa-miR-3657	1	6.27388	0.0152579
hsa-miR-3658	1	6.27388	0.0152579
hsa-miR-3659	1	6.27388	0.0152579
hsa-miR-3660	1	6.27388	0.0152579
hsa-miR-3661	1	6.27388	0.0152579
hsa-miR-3662	1	6.27388	0.0152579
hsa-miR-3663-3p	1	6.27388	0.0152579
hsa-miR-3663-5p	1	6.27388	0.0152579
hsa-miR-3664-3p	1	6.27388	0.0152579
hsa-miR-3664-5p	1	6.27388	0.0152579
hsa-miR-3665	1	6.27388	0.0152579
hsa-miR-3666	1	6.27388	0.0152579
hsa-miR-3667-3p	1	6.27388	0.0152579
hsa-miR-3667-5p	1	6.27388	0.0152579
hsa-miR-3668	1	6.27388	0.0152579
hsa-miR-3670	1	6.27388	0.0152579
hsa-miR-3671	1	6.27388	0.0152579
hsa-miR-3672	1	6.27388	0.0152579
hsa-miR-367-3p	1	6.27388	0.0152579
hsa-miR-3674	1	6.27388	0.0152579
hsa-miR-3675-3p	1	6.27388	0.0152579
hsa-miR-3675-5p	1	6.27388	0.0152579
hsa-miR-367-5p	1	6.27388	0.0152579
hsa-miR-3677-3p	1	6.27388	0.0152579
hsa-miR-3677-5p	1	6.27388	0.0152579
hsa-miR-3678-3p	1	6.27388	0.0152579
hsa-miR-3678-5p	1	6.27388	0.0152579
hsa-miR-3679-3p	1	6.27388	0.0152579
hsa-miR-3679-5p	1	6.27388	0.0152579
hsa-miR-3680-3p	1	6.27388	0.0152579
hsa-miR-3680-5p	1	6.27388	0.0152579
hsa-miR-3681-3p	1	6.27388	0.0152579
hsa-miR-3681-5p	1	6.27388	0.0152579
hsa-miR-3682-3p	1	6.27388	0.0152579
hsa-miR-3682-5p	1	6.27388	0.0152579
hsa-miR-3683	1	6.27388	0.0152579
hsa-miR-3684	1	6.27388	0.0152579
hsa-miR-3685	1	6.27388	0.0152579
hsa-miR-3686	1	6.27388	0.0152579
hsa-miR-3688-3p	1	6.27388	0.0152579
hsa-miR-3688-5p	1	6.27388	0.0152579
hsa-miR-3689a-3p	1	6.27388	0.0152579
hsa-miR-3689a-5p	1	6.27388	0.0152579
hsa-miR-3689b-3p	1	6.27388	0.0152579
hsa-miR-3689b-5p	1	6.27388	0.0152579
hsa-miR-3689c	1	6.27388	0.0152579
hsa-miR-3689d	1	6.27388	0.0152579
hsa-miR-3689e	1	6.27388	0.0152579
hsa-miR-3689f	1	6.27388	0.0152579
hsa-miR-3690	1	6.27388	0.0152579
hsa-miR-3691-3p	1	6.27388	0.0152579
hsa-miR-3691-5p	1	6.27388	0.0152579
hsa-miR-3692-3p	1	6.27388	0.0152579
hsa-miR-3692-5p	1	6.27388	0.0152579
hsa-miR-3713	1	6.27388	0.0152579
hsa-miR-3714	1	6.27388	0.0152579
hsa-miR-371a-3p	1	6.27388	0.0152579
hsa-miR-371a-5p	1	6.27388	0.0152579
hsa-miR-371b-3p	1	6.27388	0.0152579
hsa-miR-371b-5p	1	6.27388	0.0152579
hsa-miR-372-3p	1	6.27388	0.0152579
hsa-miR-372-5p	1	6.27388	0.0152579
hsa-miR-373-3p	1	6.27388	0.0152579
hsa-miR-373-5p	1	6.27388	0.0152579
hsa-miR-374b-3p	1	6.27388	0.0152579
hsa-miR-374c-5p	1	6.27388	0.0152579
hsa-miR-375	1	6.27388	0.0152579
hsa-miR-376a-2-5p	1	6.27388	0.0152579
hsa-miR-376a-3p	1	6.27388	0.0152579
hsa-miR-376a-5p	1	6.27388	0.0152579
hsa-miR-376b-3p	1	6.27388	0.0152579
hsa-miR-376b-5p	1	6.27388	0.0152579
hsa-miR-376c-5p	1	6.27388	0.0152579
hsa-miR-377-3p	1	6.27388	0.0152579
hsa-miR-378a-5p	1	6.27388	0.0152579
hsa-miR-378b	1	6.27388	0.0152579
hsa-miR-378c	1	6.27388	0.0152579
hsa-miR-378d	1	6.27388	0.0152579
hsa-miR-378e	1	6.27388	0.0152579
hsa-miR-378f	1	6.27388	0.0152579
hsa-miR-378g	1	6.27388	0.0152579
hsa-miR-378h	1	6.27388	0.0152579
hsa-miR-378i	1	6.27388	0.0152579
hsa-miR-378j	1	6.27388	0.0152579
hsa-miR-380-3p	1	6.27388	0.0152579
hsa-miR-380-5p	1	6.27388	0.0152579
hsa-miR-381-5p	1	6.27388	0.0152579
hsa-miR-383-3p	1	6.27388	0.0152579
hsa-miR-384	1	6.27388	0.0152579
hsa-miR-3907	1	6.27388	0.0152579
hsa-miR-3908	1	6.27388	0.0152579
hsa-miR-3910	1	6.27388	0.0152579
hsa-miR-3911	1	6.27388	0.0152579
hsa-miR-3912-3p	1	6.27388	0.0152579
hsa-miR-3912-5p	1	6.27388	0.0152579
hsa-miR-3913-5p	1	6.27388	0.0152579
hsa-miR-3914	1	6.27388	0.0152579
hsa-miR-3915	1	6.27388	0.0152579
hsa-miR-3916	1	6.27388	0.0152579
hsa-miR-3917	1	6.27388	0.0152579
hsa-miR-3918	1	6.27388	0.0152579
hsa-miR-3919	1	6.27388	0.0152579
hsa-miR-3920	1	6.27388	0.0152579
hsa-miR-3921	1	6.27388	0.0152579
hsa-miR-3922-3p	1	6.27388	0.0152579
hsa-miR-3922-5p	1	6.27388	0.0152579
hsa-miR-3923	1	6.27388	0.0152579
hsa-miR-3924	1	6.27388	0.0152579
hsa-miR-3925-3p	1	6.27388	0.0152579
hsa-miR-3925-5p	1	6.27388	0.0152579
hsa-miR-3926	1	6.27388	0.0152579
hsa-miR-3927-3p	1	6.27388	0.0152579
hsa-miR-3927-5p	1	6.27388	0.0152579
hsa-miR-3928-5p	1	6.27388	0.0152579
hsa-miR-3929	1	6.27388	0.0152579
hsa-miR-3934-3p	1	6.27388	0.0152579
hsa-miR-3934-5p	1	6.27388	0.0152579
hsa-miR-3935	1	6.27388	0.0152579
hsa-miR-3936	1	6.27388	0.0152579
hsa-miR-3937	1	6.27388	0.0152579
hsa-miR-3938	1	6.27388	0.0152579
hsa-miR-3939	1	6.27388	0.0152579
hsa-miR-3940-5p	1	6.27388	0.0152579
hsa-miR-3941	1	6.27388	0.0152579
hsa-miR-3942-3p	1	6.27388	0.0152579
hsa-miR-3942-5p	1	6.27388	0.0152579
hsa-miR-3943	1	6.27388	0.0152579
hsa-miR-3944-3p	1	6.27388	0.0152579
hsa-miR-3944-5p	1	6.27388	0.0152579
hsa-miR-3945	1	6.27388	0.0152579
hsa-miR-3960	1	6.27388	0.0152579
hsa-miR-3972	1	6.27388	0.0152579
hsa-miR-3973	1	6.27388	0.0152579
hsa-miR-3974	1	6.27388	0.0152579
hsa-miR-3975	1	6.27388	0.0152579
hsa-miR-3976	1	6.27388	0.0152579
hsa-miR-3977	1	6.27388	0.0152579
hsa-miR-3978	1	6.27388	0.0152579
hsa-miR-410-5p	1	6.27388	0.0152579
hsa-miR-412-3p	1	6.27388	0.0152579
hsa-miR-412-5p	1	6.27388	0.0152579
hsa-miR-422a	1	6.27388	0.0152579
hsa-miR-424-5p	1	6.27388	0.0152579
hsa-miR-4251	1	6.27388	0.0152579
hsa-miR-4252	1	6.27388	0.0152579
hsa-miR-4253	1	6.27388	0.0152579
hsa-miR-4254	1	6.27388	0.0152579
hsa-miR-4255	1	6.27388	0.0152579
hsa-miR-4256	1	6.27388	0.0152579
hsa-miR-4257	1	6.27388	0.0152579
hsa-miR-4258	1	6.27388	0.0152579
hsa-miR-4259	1	6.27388	0.0152579
hsa-miR-4260	1	6.27388	0.0152579
hsa-miR-4261	1	6.27388	0.0152579
hsa-miR-4262	1	6.27388	0.0152579
hsa-miR-4263	1	6.27388	0.0152579
hsa-miR-4264	1	6.27388	0.0152579
hsa-miR-4265	1	6.27388	0.0152579
hsa-miR-4266	1	6.27388	0.0152579
hsa-miR-4267	1	6.27388	0.0152579
hsa-miR-4268	1	6.27388	0.0152579
hsa-miR-4269	1	6.27388	0.0152579
hsa-miR-4270	1	6.27388	0.0152579
hsa-miR-4271	1	6.27388	0.0152579
hsa-miR-4272	1	6.27388	0.0152579
hsa-miR-4273	1	6.27388	0.0152579
hsa-miR-4274	1	6.27388	0.0152579
hsa-miR-4275	1	6.27388	0.0152579
hsa-miR-4276	1	6.27388	0.0152579
hsa-miR-4277	1	6.27388	0.0152579
hsa-miR-4278	1	6.27388	0.0152579
hsa-miR-4279	1	6.27388	0.0152579
hsa-miR-4280	1	6.27388	0.0152579
hsa-miR-4281	1	6.27388	0.0152579
hsa-miR-4282	1	6.27388	0.0152579
hsa-miR-4283	1	6.27388	0.0152579
hsa-miR-4284	1	6.27388	0.0152579
hsa-miR-4285	1	6.27388	0.0152579
hsa-miR-4286	1	6.27388	0.0152579
hsa-miR-4287	1	6.27388	0.0152579
hsa-miR-4288	1	6.27388	0.0152579
hsa-miR-4289	1	6.27388	0.0152579
hsa-miR-429	1	6.27388	0.0152579
hsa-miR-4290	1	6.27388	0.0152579
hsa-miR-4291	1	6.27388	0.0152579
hsa-miR-4292	1	6.27388	0.0152579
hsa-miR-4293	1	6.27388	0.0152579
hsa-miR-4294	1	6.27388	0.0152579
hsa-miR-4295	1	6.27388	0.0152579
hsa-miR-4296	1	6.27388	0.0152579
hsa-miR-4297	1	6.27388	0.0152579
hsa-miR-4298	1	6.27388	0.0152579
hsa-miR-4299	1	6.27388	0.0152579
hsa-miR-4300	1	6.27388	0.0152579
hsa-miR-4301	1	6.27388	0.0152579
hsa-miR-4302	1	6.27388	0.0152579
hsa-miR-4303	1	6.27388	0.0152579
hsa-miR-4304	1	6.27388	0.0152579
hsa-miR-4305	1	6.27388	0.0152579
hsa-miR-4306	1	6.27388	0.0152579
hsa-miR-4307	1	6.27388	0.0152579
hsa-miR-4308	1	6.27388	0.0152579
hsa-miR-4309	1	6.27388	0.0152579
hsa-miR-4310	1	6.27388	0.0152579
hsa-miR-4311	1	6.27388	0.0152579
hsa-miR-4312	1	6.27388	0.0152579
hsa-miR-4313	1	6.27388	0.0152579
hsa-miR-431-3p	1	6.27388	0.0152579
hsa-miR-4314	1	6.27388	0.0152579
hsa-miR-4315	1	6.27388	0.0152579
hsa-miR-4316	1	6.27388	0.0152579
hsa-miR-4317	1	6.27388	0.0152579
hsa-miR-4318	1	6.27388	0.0152579
hsa-miR-4319	1	6.27388	0.0152579
hsa-miR-4320	1	6.27388	0.0152579
hsa-miR-4321	1	6.27388	0.0152579
hsa-miR-4322	1	6.27388	0.0152579
hsa-miR-4323	1	6.27388	0.0152579
hsa-miR-432-3p	1	6.27388	0.0152579
hsa-miR-4324	1	6.27388	0.0152579
hsa-miR-4325	1	6.27388	0.0152579
hsa-miR-4326	1	6.27388	0.0152579
hsa-miR-4327	1	6.27388	0.0152579
hsa-miR-4328	1	6.27388	0.0152579
hsa-miR-4329	1	6.27388	0.0152579
hsa-miR-4330	1	6.27388	0.0152579
hsa-miR-433-5p	1	6.27388	0.0152579
hsa-miR-4417	1	6.27388	0.0152579
hsa-miR-4418	1	6.27388	0.0152579
hsa-miR-4419a	1	6.27388	0.0152579
hsa-miR-4419b	1	6.27388	0.0152579
hsa-miR-4420	1	6.27388	0.0152579
hsa-miR-4421	1	6.27388	0.0152579
hsa-miR-4422	1	6.27388	0.0152579
hsa-miR-4423-3p	1	6.27388	0.0152579
hsa-miR-4423-5p	1	6.27388	0.0152579
hsa-miR-4424	1	6.27388	0.0152579
hsa-miR-4425	1	6.27388	0.0152579
hsa-miR-4426	1	6.27388	0.0152579
hsa-miR-4427	1	6.27388	0.0152579
hsa-miR-4428	1	6.27388	0.0152579
hsa-miR-4430	1	6.27388	0.0152579
hsa-miR-4431	1	6.27388	0.0152579
hsa-miR-4432	1	6.27388	0.0152579
hsa-miR-4433a-3p	1	6.27388	0.0152579
hsa-miR-4433a-5p	1	6.27388	0.0152579
hsa-miR-4433b-3p	1	6.27388	0.0152579
hsa-miR-4433b-5p	1	6.27388	0.0152579
hsa-miR-4434	1	6.27388	0.0152579
hsa-miR-4435	1	6.27388	0.0152579
hsa-miR-4436a	1	6.27388	0.0152579
hsa-miR-4436b-3p	1	6.27388	0.0152579
hsa-miR-4436b-5p	1	6.27388	0.0152579
hsa-miR-4437	1	6.27388	0.0152579
hsa-miR-4438	1	6.27388	0.0152579
hsa-miR-4439	1	6.27388	0.0152579
hsa-miR-4440	1	6.27388	0.0152579
hsa-miR-4441	1	6.27388	0.0152579
hsa-miR-4442	1	6.27388	0.0152579
hsa-miR-4443	1	6.27388	0.0152579
hsa-miR-4444	1	6.27388	0.0152579
hsa-miR-4445-3p	1	6.27388	0.0152579
hsa-miR-4445-5p	1	6.27388	0.0152579
hsa-miR-4446-3p	1	6.27388	0.0152579
hsa-miR-4446-5p	1	6.27388	0.0152579
hsa-miR-4447	1	6.27388	0.0152579
hsa-miR-4449	1	6.27388	0.0152579
hsa-miR-4450	1	6.27388	0.0152579
hsa-miR-4451	1	6.27388	0.0152579
hsa-miR-4452	1	6.27388	0.0152579
hsa-miR-4453	1	6.27388	0.0152579
hsa-miR-4454	1	6.27388	0.0152579
hsa-miR-4455	1	6.27388	0.0152579
hsa-miR-4456	1	6.27388	0.0152579
hsa-miR-4457	1	6.27388	0.0152579
hsa-miR-4458	1	6.27388	0.0152579
hsa-miR-4459	1	6.27388	0.0152579
hsa-miR-4460	1	6.27388	0.0152579
hsa-miR-4461	1	6.27388	0.0152579
hsa-miR-4462	1	6.27388	0.0152579
hsa-miR-4463	1	6.27388	0.0152579
hsa-miR-4464	1	6.27388	0.0152579
hsa-miR-4465	1	6.27388	0.0152579
hsa-miR-4466	1	6.27388	0.0152579
hsa-miR-4468	1	6.27388	0.0152579
hsa-miR-4469	1	6.27388	0.0152579
hsa-miR-4470	1	6.27388	0.0152579
hsa-miR-4471	1	6.27388	0.0152579
hsa-miR-4472	1	6.27388	0.0152579
hsa-miR-4474-3p	1	6.27388	0.0152579
hsa-miR-4474-5p	1	6.27388	0.0152579
hsa-miR-4475	1	6.27388	0.0152579
hsa-miR-4476	1	6.27388	0.0152579
hsa-miR-4477a	1	6.27388	0.0152579
hsa-miR-4477b	1	6.27388	0.0152579
hsa-miR-4478	1	6.27388	0.0152579
hsa-miR-4479	1	6.27388	0.0152579
hsa-miR-448	1	6.27388	0.0152579
hsa-miR-4480	1	6.27388	0.0152579
hsa-miR-4481	1	6.27388	0.0152579
hsa-miR-4482-3p	1	6.27388	0.0152579
hsa-miR-4482-5p	1	6.27388	0.0152579
hsa-miR-4483	1	6.27388	0.0152579
hsa-miR-4484	1	6.27388	0.0152579
hsa-miR-4485-5p	1	6.27388	0.0152579
hsa-miR-4486	1	6.27388	0.0152579
hsa-miR-4487	1	6.27388	0.0152579
hsa-miR-4489	1	6.27388	0.0152579
hsa-miR-4490	1	6.27388	0.0152579
hsa-miR-4491	1	6.27388	0.0152579
hsa-miR-4492	1	6.27388	0.0152579
hsa-miR-4493	1	6.27388	0.0152579
hsa-miR-4494	1	6.27388	0.0152579
hsa-miR-4495	1	6.27388	0.0152579
hsa-miR-4496	1	6.27388	0.0152579
hsa-miR-4497	1	6.27388	0.0152579
hsa-miR-4498	1	6.27388	0.0152579
hsa-miR-4499	1	6.27388	0.0152579
hsa-miR-449a	1	6.27388	0.0152579
hsa-miR-449b-3p	1	6.27388	0.0152579
hsa-miR-449b-5p	1	6.27388	0.0152579
hsa-miR-449c-3p	1	6.27388	0.0152579
hsa-miR-449c-5p	1	6.27388	0.0152579
hsa-miR-4500	1	6.27388	0.0152579
hsa-miR-4501	1	6.27388	0.0152579
hsa-miR-4502	1	6.27388	0.0152579
hsa-miR-4503	1	6.27388	0.0152579
hsa-miR-4504	1	6.27388	0.0152579
hsa-miR-4505	1	6.27388	0.0152579
hsa-miR-4506	1	6.27388	0.0152579
hsa-miR-4507	1	6.27388	0.0152579
hsa-miR-4508	1	6.27388	0.0152579
hsa-miR-4509	1	6.27388	0.0152579
hsa-miR-450a-1-3p	1	6.27388	0.0152579
hsa-miR-450b-3p	1	6.27388	0.0152579
hsa-miR-4510	1	6.27388	0.0152579
hsa-miR-4511	1	6.27388	0.0152579
hsa-miR-4512	1	6.27388	0.0152579
hsa-miR-4513	1	6.27388	0.0152579
hsa-miR-4514	1	6.27388	0.0152579
hsa-miR-4515	1	6.27388	0.0152579
hsa-miR-4516	1	6.27388	0.0152579
hsa-miR-4517	1	6.27388	0.0152579
hsa-miR-4518	1	6.27388	0.0152579
hsa-miR-4519	1	6.27388	0.0152579
hsa-miR-451b	1	6.27388	0.0152579
hsa-miR-4520-2-3p	1	6.27388	0.0152579
hsa-miR-4520-3p	1	6.27388	0.0152579
hsa-miR-4520-5p	1	6.27388	0.0152579
hsa-miR-4521	1	6.27388	0.0152579
hsa-miR-4522	1	6.27388	0.0152579
hsa-miR-4523	1	6.27388	0.0152579
hsa-miR-452-3p	1	6.27388	0.0152579
hsa-miR-4524a-3p	1	6.27388	0.0152579
hsa-miR-4524a-5p	1	6.27388	0.0152579
hsa-miR-4524b-3p	1	6.27388	0.0152579
hsa-miR-4524b-5p	1	6.27388	0.0152579
hsa-miR-4525	1	6.27388	0.0152579
hsa-miR-452-5p	1	6.27388	0.0152579
hsa-miR-4526	1	6.27388	0.0152579
hsa-miR-4527	1	6.27388	0.0152579
hsa-miR-4528	1	6.27388	0.0152579
hsa-miR-4529-3p	1	6.27388	0.0152579
hsa-miR-4529-5p	1	6.27388	0.0152579
hsa-miR-4530	1	6.27388	0.0152579
hsa-miR-4531	1	6.27388	0.0152579
hsa-miR-4532	1	6.27388	0.0152579
hsa-miR-4533	1	6.27388	0.0152579
hsa-miR-4534	1	6.27388	0.0152579
hsa-miR-4535	1	6.27388	0.0152579
hsa-miR-4536-3p	1	6.27388	0.0152579
hsa-miR-4536-5p	1	6.27388	0.0152579
hsa-miR-4537	1	6.27388	0.0152579
hsa-miR-4538	1	6.27388	0.0152579
hsa-miR-4539	1	6.27388	0.0152579
hsa-miR-4540	1	6.27388	0.0152579
hsa-miR-454-3p	1	6.27388	0.0152579
hsa-miR-455-3p	1	6.27388	0.0152579
hsa-miR-4632-3p	1	6.27388	0.0152579
hsa-miR-4632-5p	1	6.27388	0.0152579
hsa-miR-4633-3p	1	6.27388	0.0152579
hsa-miR-4633-5p	1	6.27388	0.0152579
hsa-miR-4634	1	6.27388	0.0152579
hsa-miR-4635	1	6.27388	0.0152579
hsa-miR-4636	1	6.27388	0.0152579
hsa-miR-4637	1	6.27388	0.0152579
hsa-miR-4638-3p	1	6.27388	0.0152579
hsa-miR-4638-5p	1	6.27388	0.0152579
hsa-miR-4639-3p	1	6.27388	0.0152579
hsa-miR-4639-5p	1	6.27388	0.0152579
hsa-miR-4640-3p	1	6.27388	0.0152579
hsa-miR-4640-5p	1	6.27388	0.0152579
hsa-miR-4641	1	6.27388	0.0152579
hsa-miR-4642	1	6.27388	0.0152579
hsa-miR-4643	1	6.27388	0.0152579
hsa-miR-4644	1	6.27388	0.0152579
hsa-miR-4645-3p	1	6.27388	0.0152579
hsa-miR-4645-5p	1	6.27388	0.0152579
hsa-miR-4646-3p	1	6.27388	0.0152579
hsa-miR-4646-5p	1	6.27388	0.0152579
hsa-miR-4647	1	6.27388	0.0152579
hsa-miR-4648	1	6.27388	0.0152579
hsa-miR-4649-3p	1	6.27388	0.0152579
hsa-miR-4650-3p	1	6.27388	0.0152579
hsa-miR-4650-5p	1	6.27388	0.0152579
hsa-miR-4651	1	6.27388	0.0152579
hsa-miR-4652-3p	1	6.27388	0.0152579
hsa-miR-4652-5p	1	6.27388	0.0152579
hsa-miR-4653-3p	1	6.27388	0.0152579
hsa-miR-4653-5p	1	6.27388	0.0152579
hsa-miR-4654	1	6.27388	0.0152579
hsa-miR-4655-3p	1	6.27388	0.0152579
hsa-miR-4655-5p	1	6.27388	0.0152579
hsa-miR-4656	1	6.27388	0.0152579
hsa-miR-4657	1	6.27388	0.0152579
hsa-miR-4658	1	6.27388	0.0152579
hsa-miR-4659a-3p	1	6.27388	0.0152579
hsa-miR-4659b-3p	1	6.27388	0.0152579
hsa-miR-4659b-5p	1	6.27388	0.0152579
hsa-miR-466	1	6.27388	0.0152579
hsa-miR-4660	1	6.27388	0.0152579
hsa-miR-4661-3p	1	6.27388	0.0152579
hsa-miR-4662a-3p	1	6.27388	0.0152579
hsa-miR-4662a-5p	1	6.27388	0.0152579
hsa-miR-4662b	1	6.27388	0.0152579
hsa-miR-4663	1	6.27388	0.0152579
hsa-miR-4664-3p	1	6.27388	0.0152579
hsa-miR-4664-5p	1	6.27388	0.0152579
hsa-miR-4665-3p	1	6.27388	0.0152579
hsa-miR-4665-5p	1	6.27388	0.0152579
hsa-miR-4666a-3p	1	6.27388	0.0152579
hsa-miR-4666a-5p	1	6.27388	0.0152579
hsa-miR-4666b	1	6.27388	0.0152579
hsa-miR-4667-3p	1	6.27388	0.0152579
hsa-miR-4667-5p	1	6.27388	0.0152579
hsa-miR-4668-3p	1	6.27388	0.0152579
hsa-miR-4668-5p	1	6.27388	0.0152579
hsa-miR-4669	1	6.27388	0.0152579
hsa-miR-4670-3p	1	6.27388	0.0152579
hsa-miR-4670-5p	1	6.27388	0.0152579
hsa-miR-4671-3p	1	6.27388	0.0152579
hsa-miR-4671-5p	1	6.27388	0.0152579
hsa-miR-4672	1	6.27388	0.0152579
hsa-miR-4673	1	6.27388	0.0152579
hsa-miR-4674	1	6.27388	0.0152579
hsa-miR-4675	1	6.27388	0.0152579
hsa-miR-4676-3p	1	6.27388	0.0152579
hsa-miR-4676-5p	1	6.27388	0.0152579
hsa-miR-4677-5p	1	6.27388	0.0152579
hsa-miR-4678	1	6.27388	0.0152579
hsa-miR-4679	1	6.27388	0.0152579
hsa-miR-4680-3p	1	6.27388	0.0152579
hsa-miR-4680-5p	1	6.27388	0.0152579
hsa-miR-4681	1	6.27388	0.0152579
hsa-miR-4682	1	6.27388	0.0152579
hsa-miR-4683	1	6.27388	0.0152579
hsa-miR-4684-3p	1	6.27388	0.0152579
hsa-miR-4684-5p	1	6.27388	0.0152579
hsa-miR-4685-5p	1	6.27388	0.0152579
hsa-miR-4686	1	6.27388	0.0152579
hsa-miR-4687-3p	1	6.27388	0.0152579
hsa-miR-4687-5p	1	6.27388	0.0152579
hsa-miR-4688	1	6.27388	0.0152579
hsa-miR-4689	1	6.27388	0.0152579
hsa-miR-4690-3p	1	6.27388	0.0152579
hsa-miR-4690-5p	1	6.27388	0.0152579
hsa-miR-4691-3p	1	6.27388	0.0152579
hsa-miR-4691-5p	1	6.27388	0.0152579
hsa-miR-4692	1	6.27388	0.0152579
hsa-miR-4693-3p	1	6.27388	0.0152579
hsa-miR-4693-5p	1	6.27388	0.0152579
hsa-miR-4694-3p	1	6.27388	0.0152579
hsa-miR-4694-5p	1	6.27388	0.0152579
hsa-miR-4695-3p	1	6.27388	0.0152579
hsa-miR-4695-5p	1	6.27388	0.0152579
hsa-miR-4696	1	6.27388	0.0152579
hsa-miR-4697-3p	1	6.27388	0.0152579
hsa-miR-4697-5p	1	6.27388	0.0152579
hsa-miR-4698	1	6.27388	0.0152579
hsa-miR-4699-3p	1	6.27388	0.0152579
hsa-miR-4699-5p	1	6.27388	0.0152579
hsa-miR-4700-3p	1	6.27388	0.0152579
hsa-miR-4700-5p	1	6.27388	0.0152579
hsa-miR-4701-3p	1	6.27388	0.0152579
hsa-miR-4701-5p	1	6.27388	0.0152579
hsa-miR-4703-3p	1	6.27388	0.0152579
hsa-miR-4703-5p	1	6.27388	0.0152579
hsa-miR-4704-3p	1	6.27388	0.0152579
hsa-miR-4704-5p	1	6.27388	0.0152579
hsa-miR-4705	1	6.27388	0.0152579
hsa-miR-4706	1	6.27388	0.0152579
hsa-miR-4707-3p	1	6.27388	0.0152579
hsa-miR-4708-3p	1	6.27388	0.0152579
hsa-miR-4708-5p	1	6.27388	0.0152579
hsa-miR-4709-3p	1	6.27388	0.0152579
hsa-miR-4709-5p	1	6.27388	0.0152579
hsa-miR-4710	1	6.27388	0.0152579
hsa-miR-4711-3p	1	6.27388	0.0152579
hsa-miR-4711-5p	1	6.27388	0.0152579
hsa-miR-4712-3p	1	6.27388	0.0152579
hsa-miR-4712-5p	1	6.27388	0.0152579
hsa-miR-4713-3p	1	6.27388	0.0152579
hsa-miR-4713-5p	1	6.27388	0.0152579
hsa-miR-4714-3p	1	6.27388	0.0152579
hsa-miR-4714-5p	1	6.27388	0.0152579
hsa-miR-4715-3p	1	6.27388	0.0152579
hsa-miR-4715-5p	1	6.27388	0.0152579
hsa-miR-4716-3p	1	6.27388	0.0152579
hsa-miR-4716-5p	1	6.27388	0.0152579
hsa-miR-4717-3p	1	6.27388	0.0152579
hsa-miR-4717-5p	1	6.27388	0.0152579
hsa-miR-4718	1	6.27388	0.0152579
hsa-miR-4719	1	6.27388	0.0152579
hsa-miR-4720-3p	1	6.27388	0.0152579
hsa-miR-4720-5p	1	6.27388	0.0152579
hsa-miR-4721	1	6.27388	0.0152579
hsa-miR-4722-3p	1	6.27388	0.0152579
hsa-miR-4722-5p	1	6.27388	0.0152579
hsa-miR-4723-3p	1	6.27388	0.0152579
hsa-miR-4723-5p	1	6.27388	0.0152579
hsa-miR-4724-3p	1	6.27388	0.0152579
hsa-miR-4724-5p	1	6.27388	0.0152579
hsa-miR-4725-3p	1	6.27388	0.0152579
hsa-miR-4725-5p	1	6.27388	0.0152579
hsa-miR-4726-3p	1	6.27388	0.0152579
hsa-miR-4726-5p	1	6.27388	0.0152579
hsa-miR-4727-3p	1	6.27388	0.0152579
hsa-miR-4727-5p	1	6.27388	0.0152579
hsa-miR-4728-5p	1	6.27388	0.0152579
hsa-miR-4729	1	6.27388	0.0152579
hsa-miR-4730	1	6.27388	0.0152579
hsa-miR-4731-3p	1	6.27388	0.0152579
hsa-miR-4731-5p	1	6.27388	0.0152579
hsa-miR-4732-3p	1	6.27388	0.0152579
hsa-miR-4732-5p	1	6.27388	0.0152579
hsa-miR-4733-3p	1	6.27388	0.0152579
hsa-miR-4733-5p	1	6.27388	0.0152579
hsa-miR-4734	1	6.27388	0.0152579
hsa-miR-4735-3p	1	6.27388	0.0152579
hsa-miR-4735-5p	1	6.27388	0.0152579
hsa-miR-4736	1	6.27388	0.0152579
hsa-miR-4737	1	6.27388	0.0152579
hsa-miR-4738-3p	1	6.27388	0.0152579
hsa-miR-4738-5p	1	6.27388	0.0152579
hsa-miR-4739	1	6.27388	0.0152579
hsa-miR-4740-3p	1	6.27388	0.0152579
hsa-miR-4740-5p	1	6.27388	0.0152579
hsa-miR-4741	1	6.27388	0.0152579
hsa-miR-4742-3p	1	6.27388	0.0152579
hsa-miR-4742-5p	1	6.27388	0.0152579
hsa-miR-4743-3p	1	6.27388	0.0152579
hsa-miR-4743-5p	1	6.27388	0.0152579
hsa-miR-4744	1	6.27388	0.0152579
hsa-miR-4745-3p	1	6.27388	0.0152579
hsa-miR-4745-5p	1	6.27388	0.0152579
hsa-miR-4746-3p	1	6.27388	0.0152579
hsa-miR-4747-3p	1	6.27388	0.0152579
hsa-miR-4747-5p	1	6.27388	0.0152579
hsa-miR-4749-3p	1	6.27388	0.0152579
hsa-miR-4749-5p	1	6.27388	0.0152579
hsa-miR-4750-3p	1	6.27388	0.0152579
hsa-miR-4750-5p	1	6.27388	0.0152579
hsa-miR-4751	1	6.27388	0.0152579
hsa-miR-4752	1	6.27388	0.0152579
hsa-miR-4753-3p	1	6.27388	0.0152579
hsa-miR-4753-5p	1	6.27388	0.0152579
hsa-miR-4754	1	6.27388	0.0152579
hsa-miR-4755-3p	1	6.27388	0.0152579
hsa-miR-4755-5p	1	6.27388	0.0152579
hsa-miR-4756-3p	1	6.27388	0.0152579
hsa-miR-4756-5p	1	6.27388	0.0152579
hsa-miR-4757-3p	1	6.27388	0.0152579
hsa-miR-4757-5p	1	6.27388	0.0152579
hsa-miR-4758-3p	1	6.27388	0.0152579
hsa-miR-4758-5p	1	6.27388	0.0152579
hsa-miR-4759	1	6.27388	0.0152579
hsa-miR-4760-3p	1	6.27388	0.0152579
hsa-miR-4760-5p	1	6.27388	0.0152579
hsa-miR-4761-3p	1	6.27388	0.0152579
hsa-miR-4761-5p	1	6.27388	0.0152579
hsa-miR-4762-3p	1	6.27388	0.0152579
hsa-miR-4762-5p	1	6.27388	0.0152579
hsa-miR-4763-3p	1	6.27388	0.0152579
hsa-miR-4763-5p	1	6.27388	0.0152579
hsa-miR-4764-3p	1	6.27388	0.0152579
hsa-miR-4764-5p	1	6.27388	0.0152579
hsa-miR-4765	1	6.27388	0.0152579
hsa-miR-4766-3p	1	6.27388	0.0152579
hsa-miR-4766-5p	1	6.27388	0.0152579
hsa-miR-4767	1	6.27388	0.0152579
hsa-miR-4768-3p	1	6.27388	0.0152579
hsa-miR-4768-5p	1	6.27388	0.0152579
hsa-miR-4769-3p	1	6.27388	0.0152579
hsa-miR-4769-5p	1	6.27388	0.0152579
hsa-miR-4770	1	6.27388	0.0152579
hsa-miR-4771	1	6.27388	0.0152579
hsa-miR-4772-3p	1	6.27388	0.0152579
hsa-miR-4772-5p	1	6.27388	0.0152579
hsa-miR-4773	1	6.27388	0.0152579
hsa-miR-4774-3p	1	6.27388	0.0152579
hsa-miR-4774-5p	1	6.27388	0.0152579
hsa-miR-4776-3p	1	6.27388	0.0152579
hsa-miR-4776-5p	1	6.27388	0.0152579
hsa-miR-4777-3p	1	6.27388	0.0152579
hsa-miR-4777-5p	1	6.27388	0.0152579
hsa-miR-4778-3p	1	6.27388	0.0152579
hsa-miR-4778-5p	1	6.27388	0.0152579
hsa-miR-4779	1	6.27388	0.0152579
hsa-miR-4780	1	6.27388	0.0152579
hsa-miR-4781-3p	1	6.27388	0.0152579
hsa-miR-4781-5p	1	6.27388	0.0152579
hsa-miR-4782-3p	1	6.27388	0.0152579
hsa-miR-4782-5p	1	6.27388	0.0152579
hsa-miR-4783-3p	1	6.27388	0.0152579
hsa-miR-4783-5p	1	6.27388	0.0152579
hsa-miR-4784	1	6.27388	0.0152579
hsa-miR-4786-3p	1	6.27388	0.0152579
hsa-miR-4786-5p	1	6.27388	0.0152579
hsa-miR-4787-5p	1	6.27388	0.0152579
hsa-miR-4788	1	6.27388	0.0152579
hsa-miR-4789-3p	1	6.27388	0.0152579
hsa-miR-4789-5p	1	6.27388	0.0152579
hsa-miR-4790-3p	1	6.27388	0.0152579
hsa-miR-4790-5p	1	6.27388	0.0152579
hsa-miR-4791	1	6.27388	0.0152579
hsa-miR-4793-3p	1	6.27388	0.0152579
hsa-miR-4793-5p	1	6.27388	0.0152579
hsa-miR-4794	1	6.27388	0.0152579
hsa-miR-4795-3p	1	6.27388	0.0152579
hsa-miR-4795-5p	1	6.27388	0.0152579
hsa-miR-4796-3p	1	6.27388	0.0152579
hsa-miR-4796-5p	1	6.27388	0.0152579
hsa-miR-4797-3p	1	6.27388	0.0152579
hsa-miR-4797-5p	1	6.27388	0.0152579
hsa-miR-4798-3p	1	6.27388	0.0152579
hsa-miR-4798-5p	1	6.27388	0.0152579
hsa-miR-4799-3p	1	6.27388	0.0152579
hsa-miR-4799-5p	1	6.27388	0.0152579
hsa-miR-4800-3p	1	6.27388	0.0152579
hsa-miR-4800-5p	1	6.27388	0.0152579
hsa-miR-4801	1	6.27388	0.0152579
hsa-miR-4802-3p	1	6.27388	0.0152579
hsa-miR-4802-5p	1	6.27388	0.0152579
hsa-miR-4803	1	6.27388	0.0152579
hsa-miR-4804-3p	1	6.27388	0.0152579
hsa-miR-4804-5p	1	6.27388	0.0152579
hsa-miR-487a-3p	1	6.27388	0.0152579
hsa-miR-488-3p	1	6.27388	0.0152579
hsa-miR-488-5p	1	6.27388	0.0152579
hsa-miR-489-3p	1	6.27388	0.0152579
hsa-miR-489-5p	1	6.27388	0.0152579
hsa-miR-490-3p	1	6.27388	0.0152579
hsa-miR-490-5p	1	6.27388	0.0152579
hsa-miR-491-3p	1	6.27388	0.0152579
hsa-miR-492	1	6.27388	0.0152579
hsa-miR-494-5p	1	6.27388	0.0152579
hsa-miR-495-5p	1	6.27388	0.0152579
hsa-miR-496	1	6.27388	0.0152579
hsa-miR-497-3p	1	6.27388	0.0152579
hsa-miR-497-5p	1	6.27388	0.0152579
hsa-miR-498	1	6.27388	0.0152579
hsa-miR-4999-3p	1	6.27388	0.0152579
hsa-miR-4999-5p	1	6.27388	0.0152579
hsa-miR-499a-3p	1	6.27388	0.0152579
hsa-miR-499b-3p	1	6.27388	0.0152579
hsa-miR-499b-5p	1	6.27388	0.0152579
hsa-miR-5000-3p	1	6.27388	0.0152579
hsa-miR-5000-5p	1	6.27388	0.0152579
hsa-miR-5001-3p	1	6.27388	0.0152579
hsa-miR-5001-5p	1	6.27388	0.0152579
hsa-miR-5002-3p	1	6.27388	0.0152579
hsa-miR-5002-5p	1	6.27388	0.0152579
hsa-miR-5003-3p	1	6.27388	0.0152579
hsa-miR-5003-5p	1	6.27388	0.0152579
hsa-miR-5004-3p	1	6.27388	0.0152579
hsa-miR-5004-5p	1	6.27388	0.0152579
hsa-miR-5006-3p	1	6.27388	0.0152579
hsa-miR-5006-5p	1	6.27388	0.0152579
hsa-miR-5007-3p	1	6.27388	0.0152579
hsa-miR-5007-5p	1	6.27388	0.0152579
hsa-miR-5008-3p	1	6.27388	0.0152579
hsa-miR-5008-5p	1	6.27388	0.0152579
hsa-miR-5009-3p	1	6.27388	0.0152579
hsa-miR-5009-5p	1	6.27388	0.0152579
hsa-miR-500a-5p	1	6.27388	0.0152579
hsa-miR-500b-3p	1	6.27388	0.0152579
hsa-miR-500b-5p	1	6.27388	0.0152579
hsa-miR-5010-5p	1	6.27388	0.0152579
hsa-miR-5011-3p	1	6.27388	0.0152579
hsa-miR-5011-5p	1	6.27388	0.0152579
hsa-miR-501-5p	1	6.27388	0.0152579
hsa-miR-502-5p	1	6.27388	0.0152579
hsa-miR-503-3p	1	6.27388	0.0152579
hsa-miR-504-3p	1	6.27388	0.0152579
hsa-miR-504-5p	1	6.27388	0.0152579
hsa-miR-5047	1	6.27388	0.0152579
hsa-miR-505-5p	1	6.27388	0.0152579
hsa-miR-506-3p	1	6.27388	0.0152579
hsa-miR-506-5p	1	6.27388	0.0152579
hsa-miR-507	1	6.27388	0.0152579
hsa-miR-508-3p	1	6.27388	0.0152579
hsa-miR-508-5p	1	6.27388	0.0152579
hsa-miR-5087	1	6.27388	0.0152579
hsa-miR-5088-3p	1	6.27388	0.0152579
hsa-miR-5088-5p	1	6.27388	0.0152579
hsa-miR-5089-3p	1	6.27388	0.0152579
hsa-miR-5089-5p	1	6.27388	0.0152579
hsa-miR-5090	1	6.27388	0.0152579
hsa-miR-5091	1	6.27388	0.0152579
hsa-miR-5092	1	6.27388	0.0152579
hsa-miR-5093	1	6.27388	0.0152579
hsa-miR-509-3-5p	1	6.27388	0.0152579
hsa-miR-509-3p	1	6.27388	0.0152579
hsa-miR-5094	1	6.27388	0.0152579
hsa-miR-5095	1	6.27388	0.0152579
hsa-miR-509-5p	1	6.27388	0.0152579
hsa-miR-5096	1	6.27388	0.0152579
hsa-miR-5100	1	6.27388	0.0152579
hsa-miR-510-3p	1	6.27388	0.0152579
hsa-miR-510-5p	1	6.27388	0.0152579
hsa-miR-511-3p	1	6.27388	0.0152579
hsa-miR-511-5p	1	6.27388	0.0152579
hsa-miR-512-3p	1	6.27388	0.0152579
hsa-miR-512-5p	1	6.27388	0.0152579
hsa-miR-513a-3p	1	6.27388	0.0152579
hsa-miR-513a-5p	1	6.27388	0.0152579
hsa-miR-513b-3p	1	6.27388	0.0152579
hsa-miR-513b-5p	1	6.27388	0.0152579
hsa-miR-513c-3p	1	6.27388	0.0152579
hsa-miR-513c-5p	1	6.27388	0.0152579
hsa-miR-514a-3p	1	6.27388	0.0152579
hsa-miR-514a-5p	1	6.27388	0.0152579
hsa-miR-514b-3p	1	6.27388	0.0152579
hsa-miR-514b-5p	1	6.27388	0.0152579
hsa-miR-515-3p	1	6.27388	0.0152579
hsa-miR-515-5p	1	6.27388	0.0152579
hsa-miR-516a-3p	1	6.27388	0.0152579
hsa-miR-516a-5p	1	6.27388	0.0152579
hsa-miR-516b-3p	1	6.27388	0.0152579
hsa-miR-516b-5p	1	6.27388	0.0152579
hsa-miR-517-5p	1	6.27388	0.0152579
hsa-miR-517a-3p	1	6.27388	0.0152579
hsa-miR-517b-3p	1	6.27388	0.0152579
hsa-miR-517c-3p	1	6.27388	0.0152579
hsa-miR-5186	1	6.27388	0.0152579
hsa-miR-5187-3p	1	6.27388	0.0152579
hsa-miR-5187-5p	1	6.27388	0.0152579
hsa-miR-5188	1	6.27388	0.0152579
hsa-miR-5189-3p	1	6.27388	0.0152579
hsa-miR-518a-3p	1	6.27388	0.0152579
hsa-miR-518a-5p	1	6.27388	0.0152579
hsa-miR-518b	1	6.27388	0.0152579
hsa-miR-518c-3p	1	6.27388	0.0152579
hsa-miR-518c-5p	1	6.27388	0.0152579
hsa-miR-518d-3p	1	6.27388	0.0152579
hsa-miR-518d-5p	1	6.27388	0.0152579
hsa-miR-518e-3p	1	6.27388	0.0152579
hsa-miR-518e-5p	1	6.27388	0.0152579
hsa-miR-518f-3p	1	6.27388	0.0152579
hsa-miR-518f-5p	1	6.27388	0.0152579
hsa-miR-5190	1	6.27388	0.0152579
hsa-miR-5191	1	6.27388	0.0152579
hsa-miR-5192	1	6.27388	0.0152579
hsa-miR-5193	1	6.27388	0.0152579
hsa-miR-5194	1	6.27388	0.0152579
hsa-miR-5195-3p	1	6.27388	0.0152579
hsa-miR-5195-5p	1	6.27388	0.0152579
hsa-miR-5196-3p	1	6.27388	0.0152579
hsa-miR-5196-5p	1	6.27388	0.0152579
hsa-miR-5197-3p	1	6.27388	0.0152579
hsa-miR-5197-5p	1	6.27388	0.0152579
hsa-miR-519a-3p	1	6.27388	0.0152579
hsa-miR-519a-5p	1	6.27388	0.0152579
hsa-miR-519b-3p	1	6.27388	0.0152579
hsa-miR-519b-5p	1	6.27388	0.0152579
hsa-miR-519c-3p	1	6.27388	0.0152579
hsa-miR-519c-5p	1	6.27388	0.0152579
hsa-miR-519d-3p	1	6.27388	0.0152579
hsa-miR-519d-5p	1	6.27388	0.0152579
hsa-miR-519e-3p	1	6.27388	0.0152579
hsa-miR-519e-5p	1	6.27388	0.0152579
hsa-miR-520a-3p	1	6.27388	0.0152579
hsa-miR-520a-5p	1	6.27388	0.0152579
hsa-miR-520b	1	6.27388	0.0152579
hsa-miR-520c-3p	1	6.27388	0.0152579
hsa-miR-520c-5p	1	6.27388	0.0152579
hsa-miR-520d-3p	1	6.27388	0.0152579
hsa-miR-520d-5p	1	6.27388	0.0152579
hsa-miR-520e	1	6.27388	0.0152579
hsa-miR-520f-3p	1	6.27388	0.0152579
hsa-miR-520f-5p	1	6.27388	0.0152579
hsa-miR-520g-3p	1	6.27388	0.0152579
hsa-miR-520g-5p	1	6.27388	0.0152579
hsa-miR-520h	1	6.27388	0.0152579
hsa-miR-521	1	6.27388	0.0152579
hsa-miR-522-3p	1	6.27388	0.0152579
hsa-miR-522-5p	1	6.27388	0.0152579
hsa-miR-523-3p	1	6.27388	0.0152579
hsa-miR-523-5p	1	6.27388	0.0152579
hsa-miR-524-3p	1	6.27388	0.0152579
hsa-miR-524-5p	1	6.27388	0.0152579
hsa-miR-525-3p	1	6.27388	0.0152579
hsa-miR-525-5p	1	6.27388	0.0152579
hsa-miR-526a	1	6.27388	0.0152579
hsa-miR-526b-3p	1	6.27388	0.0152579
hsa-miR-526b-5p	1	6.27388	0.0152579
hsa-miR-527	1	6.27388	0.0152579
hsa-miR-539-3p	1	6.27388	0.0152579
hsa-miR-539-5p	1	6.27388	0.0152579
hsa-miR-541-3p	1	6.27388	0.0152579
hsa-miR-542-3p	1	6.27388	0.0152579
hsa-miR-542-5p	1	6.27388	0.0152579
hsa-miR-544a	1	6.27388	0.0152579
hsa-miR-544b	1	6.27388	0.0152579
hsa-miR-545-3p	1	6.27388	0.0152579
hsa-miR-545-5p	1	6.27388	0.0152579
hsa-miR-548a-3p	1	6.27388	0.0152579
hsa-miR-548a-5p	1	6.27388	0.0152579
hsa-miR-548aa	1	6.27388	0.0152579
hsa-miR-548ab	1	6.27388	0.0152579
hsa-miR-548ac	1	6.27388	0.0152579
hsa-miR-548ad-3p	1	6.27388	0.0152579
hsa-miR-548ad-5p	1	6.27388	0.0152579
hsa-miR-548ae-3p	1	6.27388	0.0152579
hsa-miR-548ae-5p	1	6.27388	0.0152579
hsa-miR-548ag	1	6.27388	0.0152579
hsa-miR-548ah-3p	1	6.27388	0.0152579
hsa-miR-548ah-5p	1	6.27388	0.0152579
hsa-miR-548ai	1	6.27388	0.0152579
hsa-miR-548aj-3p	1	6.27388	0.0152579
hsa-miR-548aj-5p	1	6.27388	0.0152579
hsa-miR-548ak	1	6.27388	0.0152579
hsa-miR-548al	1	6.27388	0.0152579
hsa-miR-548am-3p	1	6.27388	0.0152579
hsa-miR-548am-5p	1	6.27388	0.0152579
hsa-miR-548an	1	6.27388	0.0152579
hsa-miR-548ao-3p	1	6.27388	0.0152579
hsa-miR-548ao-5p	1	6.27388	0.0152579
hsa-miR-548ap-3p	1	6.27388	0.0152579
hsa-miR-548ap-5p	1	6.27388	0.0152579
hsa-miR-548aq-3p	1	6.27388	0.0152579
hsa-miR-548aq-5p	1	6.27388	0.0152579
hsa-miR-548ar-3p	1	6.27388	0.0152579
hsa-miR-548ar-5p	1	6.27388	0.0152579
hsa-miR-548as-3p	1	6.27388	0.0152579
hsa-miR-548as-5p	1	6.27388	0.0152579
hsa-miR-548at-3p	1	6.27388	0.0152579
hsa-miR-548at-5p	1	6.27388	0.0152579
hsa-miR-548au-3p	1	6.27388	0.0152579
hsa-miR-548au-5p	1	6.27388	0.0152579
hsa-miR-548av-3p	1	6.27388	0.0152579
hsa-miR-548av-5p	1	6.27388	0.0152579
hsa-miR-548aw	1	6.27388	0.0152579
hsa-miR-548ax	1	6.27388	0.0152579
hsa-miR-548ay-3p	1	6.27388	0.0152579
hsa-miR-548ay-5p	1	6.27388	0.0152579
hsa-miR-548az-3p	1	6.27388	0.0152579
hsa-miR-548az-5p	1	6.27388	0.0152579
hsa-miR-548b-3p	1	6.27388	0.0152579
hsa-miR-548b-5p	1	6.27388	0.0152579
hsa-miR-548ba	1	6.27388	0.0152579
hsa-miR-548bb-3p	1	6.27388	0.0152579
hsa-miR-548bb-5p	1	6.27388	0.0152579
hsa-miR-548c-3p	1	6.27388	0.0152579
hsa-miR-548c-5p	1	6.27388	0.0152579
hsa-miR-548d-3p	1	6.27388	0.0152579
hsa-miR-548d-5p	1	6.27388	0.0152579
hsa-miR-548e-3p	1	6.27388	0.0152579
hsa-miR-548e-5p	1	6.27388	0.0152579
hsa-miR-548f-3p	1	6.27388	0.0152579
hsa-miR-548f-5p	1	6.27388	0.0152579
hsa-miR-548g-3p	1	6.27388	0.0152579
hsa-miR-548g-5p	1	6.27388	0.0152579
hsa-miR-548h-3p	1	6.27388	0.0152579
hsa-miR-548i	1	6.27388	0.0152579
hsa-miR-548j-3p	1	6.27388	0.0152579
hsa-miR-548k	1	6.27388	0.0152579
hsa-miR-548m	1	6.27388	0.0152579
hsa-miR-548n	1	6.27388	0.0152579
hsa-miR-548o-5p	1	6.27388	0.0152579
hsa-miR-548p	1	6.27388	0.0152579
hsa-miR-548q	1	6.27388	0.0152579
hsa-miR-548s	1	6.27388	0.0152579
hsa-miR-548t-3p	1	6.27388	0.0152579
hsa-miR-548t-5p	1	6.27388	0.0152579
hsa-miR-548u	1	6.27388	0.0152579
hsa-miR-548v	1	6.27388	0.0152579
hsa-miR-548w	1	6.27388	0.0152579
hsa-miR-548x-3p	1	6.27388	0.0152579
hsa-miR-548x-5p	1	6.27388	0.0152579
hsa-miR-548y	1	6.27388	0.0152579
hsa-miR-548z	1	6.27388	0.0152579
hsa-miR-549a	1	6.27388	0.0152579
hsa-miR-550a-3-5p	1	6.27388	0.0152579
hsa-miR-550a-3p	1	6.27388	0.0152579
hsa-miR-550a-5p	1	6.27388	0.0152579
hsa-miR-550b-2-5p	1	6.27388	0.0152579
hsa-miR-550b-3p	1	6.27388	0.0152579
hsa-miR-551a	1	6.27388	0.0152579
hsa-miR-551b-3p	1	6.27388	0.0152579
hsa-miR-551b-5p	1	6.27388	0.0152579
hsa-miR-552-3p	1	6.27388	0.0152579
hsa-miR-552-5p	1	6.27388	0.0152579
hsa-miR-553	1	6.27388	0.0152579
hsa-miR-554	1	6.27388	0.0152579
hsa-miR-555	1	6.27388	0.0152579
hsa-miR-556-3p	1	6.27388	0.0152579
hsa-miR-556-5p	1	6.27388	0.0152579
hsa-miR-557	1	6.27388	0.0152579
hsa-miR-5571-3p	1	6.27388	0.0152579
hsa-miR-5571-5p	1	6.27388	0.0152579
hsa-miR-5572	1	6.27388	0.0152579
hsa-miR-5579-3p	1	6.27388	0.0152579
hsa-miR-5579-5p	1	6.27388	0.0152579
hsa-miR-558	1	6.27388	0.0152579
hsa-miR-5580-3p	1	6.27388	0.0152579
hsa-miR-5580-5p	1	6.27388	0.0152579
hsa-miR-5581-3p	1	6.27388	0.0152579
hsa-miR-5581-5p	1	6.27388	0.0152579
hsa-miR-5582-3p	1	6.27388	0.0152579
hsa-miR-5582-5p	1	6.27388	0.0152579
hsa-miR-5583-3p	1	6.27388	0.0152579
hsa-miR-5583-5p	1	6.27388	0.0152579
hsa-miR-5584-3p	1	6.27388	0.0152579
hsa-miR-5584-5p	1	6.27388	0.0152579
hsa-miR-5585-3p	1	6.27388	0.0152579
hsa-miR-5585-5p	1	6.27388	0.0152579
hsa-miR-5586-3p	1	6.27388	0.0152579
hsa-miR-5586-5p	1	6.27388	0.0152579
hsa-miR-5587-3p	1	6.27388	0.0152579
hsa-miR-5587-5p	1	6.27388	0.0152579
hsa-miR-5588-3p	1	6.27388	0.0152579
hsa-miR-5588-5p	1	6.27388	0.0152579
hsa-miR-5589-3p	1	6.27388	0.0152579
hsa-miR-5589-5p	1	6.27388	0.0152579
hsa-miR-559	1	6.27388	0.0152579
hsa-miR-5590-3p	1	6.27388	0.0152579
hsa-miR-5590-5p	1	6.27388	0.0152579
hsa-miR-5591-3p	1	6.27388	0.0152579
hsa-miR-5591-5p	1	6.27388	0.0152579
hsa-miR-561-3p	1	6.27388	0.0152579
hsa-miR-561-5p	1	6.27388	0.0152579
hsa-miR-562	1	6.27388	0.0152579
hsa-miR-563	1	6.27388	0.0152579
hsa-miR-564	1	6.27388	0.0152579
hsa-miR-566	1	6.27388	0.0152579
hsa-miR-567	1	6.27388	0.0152579
hsa-miR-568	1	6.27388	0.0152579
hsa-miR-5680	1	6.27388	0.0152579
hsa-miR-5681a	1	6.27388	0.0152579
hsa-miR-5681b	1	6.27388	0.0152579
hsa-miR-5682	1	6.27388	0.0152579
hsa-miR-5683	1	6.27388	0.0152579
hsa-miR-5685	1	6.27388	0.0152579
hsa-miR-5687	1	6.27388	0.0152579
hsa-miR-5688	1	6.27388	0.0152579
hsa-miR-5689	1	6.27388	0.0152579
hsa-miR-569	1	6.27388	0.0152579
hsa-miR-5690	1	6.27388	0.0152579
hsa-miR-5691	1	6.27388	0.0152579
hsa-miR-5692a	1	6.27388	0.0152579
hsa-miR-5692b	1	6.27388	0.0152579
hsa-miR-5692c	1	6.27388	0.0152579
hsa-miR-5693	1	6.27388	0.0152579
hsa-miR-5694	1	6.27388	0.0152579
hsa-miR-5695	1	6.27388	0.0152579
hsa-miR-5696	1	6.27388	0.0152579
hsa-miR-5697	1	6.27388	0.0152579
hsa-miR-5698	1	6.27388	0.0152579
hsa-miR-5699-3p	1	6.27388	0.0152579
hsa-miR-5699-5p	1	6.27388	0.0152579
hsa-miR-5700	1	6.27388	0.0152579
hsa-miR-5702	1	6.27388	0.0152579
hsa-miR-5703	1	6.27388	0.0152579
hsa-miR-570-3p	1	6.27388	0.0152579
hsa-miR-5704	1	6.27388	0.0152579
hsa-miR-5705	1	6.27388	0.0152579
hsa-miR-570-5p	1	6.27388	0.0152579
hsa-miR-5706	1	6.27388	0.0152579
hsa-miR-5707	1	6.27388	0.0152579
hsa-miR-5708	1	6.27388	0.0152579
hsa-miR-571	1	6.27388	0.0152579
hsa-miR-572	1	6.27388	0.0152579
hsa-miR-573	1	6.27388	0.0152579
hsa-miR-5739	1	6.27388	0.0152579
hsa-miR-575	1	6.27388	0.0152579
hsa-miR-577	1	6.27388	0.0152579
hsa-miR-578	1	6.27388	0.0152579
hsa-miR-5787	1	6.27388	0.0152579
hsa-miR-579-3p	1	6.27388	0.0152579
hsa-miR-579-5p	1	6.27388	0.0152579
hsa-miR-580-3p	1	6.27388	0.0152579
hsa-miR-580-5p	1	6.27388	0.0152579
hsa-miR-581	1	6.27388	0.0152579
hsa-miR-582-3p	1	6.27388	0.0152579
hsa-miR-582-5p	1	6.27388	0.0152579
hsa-miR-583	1	6.27388	0.0152579
hsa-miR-584-3p	1	6.27388	0.0152579
hsa-miR-585-3p	1	6.27388	0.0152579
hsa-miR-585-5p	1	6.27388	0.0152579
hsa-miR-586	1	6.27388	0.0152579
hsa-miR-587	1	6.27388	0.0152579
hsa-miR-588	1	6.27388	0.0152579
hsa-miR-589-3p	1	6.27388	0.0152579
hsa-miR-590-3p	1	6.27388	0.0152579
hsa-miR-590-5p	1	6.27388	0.0152579
hsa-miR-591	1	6.27388	0.0152579
hsa-miR-592	1	6.27388	0.0152579
hsa-miR-593-3p	1	6.27388	0.0152579
hsa-miR-593-5p	1	6.27388	0.0152579
hsa-miR-595	1	6.27388	0.0152579
hsa-miR-596	1	6.27388	0.0152579
hsa-miR-597-3p	1	6.27388	0.0152579
hsa-miR-597-5p	1	6.27388	0.0152579
hsa-miR-598-3p	1	6.27388	0.0152579
hsa-miR-598-5p	1	6.27388	0.0152579
hsa-miR-599	1	6.27388	0.0152579
hsa-miR-600	1	6.27388	0.0152579
hsa-miR-601	1	6.27388	0.0152579
hsa-miR-602	1	6.27388	0.0152579
hsa-miR-603	1	6.27388	0.0152579
hsa-miR-604	1	6.27388	0.0152579
hsa-miR-605-3p	1	6.27388	0.0152579
hsa-miR-605-5p	1	6.27388	0.0152579
hsa-miR-606	1	6.27388	0.0152579
hsa-miR-6068	1	6.27388	0.0152579
hsa-miR-6069	1	6.27388	0.0152579
hsa-miR-607	1	6.27388	0.0152579
hsa-miR-6070	1	6.27388	0.0152579
hsa-miR-6071	1	6.27388	0.0152579
hsa-miR-6072	1	6.27388	0.0152579
hsa-miR-6073	1	6.27388	0.0152579
hsa-miR-6074	1	6.27388	0.0152579
hsa-miR-6075	1	6.27388	0.0152579
hsa-miR-6076	1	6.27388	0.0152579
hsa-miR-6077	1	6.27388	0.0152579
hsa-miR-6078	1	6.27388	0.0152579
hsa-miR-6079	1	6.27388	0.0152579
hsa-miR-608	1	6.27388	0.0152579
hsa-miR-6080	1	6.27388	0.0152579
hsa-miR-6081	1	6.27388	0.0152579
hsa-miR-6082	1	6.27388	0.0152579
hsa-miR-6083	1	6.27388	0.0152579
hsa-miR-6084	1	6.27388	0.0152579
hsa-miR-6085	1	6.27388	0.0152579
hsa-miR-6086	1	6.27388	0.0152579
hsa-miR-6087	1	6.27388	0.0152579
hsa-miR-6088	1	6.27388	0.0152579
hsa-miR-6089	1	6.27388	0.0152579
hsa-miR-609	1	6.27388	0.0152579
hsa-miR-6090	1	6.27388	0.0152579
hsa-miR-610	1	6.27388	0.0152579
hsa-miR-611	1	6.27388	0.0152579
hsa-miR-612	1	6.27388	0.0152579
hsa-miR-6124	1	6.27388	0.0152579
hsa-miR-6125	1	6.27388	0.0152579
hsa-miR-6126	1	6.27388	0.0152579
hsa-miR-6127	1	6.27388	0.0152579
hsa-miR-6128	1	6.27388	0.0152579
hsa-miR-6129	1	6.27388	0.0152579
hsa-miR-613	1	6.27388	0.0152579
hsa-miR-6130	1	6.27388	0.0152579
hsa-miR-6132	1	6.27388	0.0152579
hsa-miR-6133	1	6.27388	0.0152579
hsa-miR-6134	1	6.27388	0.0152579
hsa-miR-614	1	6.27388	0.0152579
hsa-miR-616-3p	1	6.27388	0.0152579
hsa-miR-6165	1	6.27388	0.0152579
hsa-miR-617	1	6.27388	0.0152579
hsa-miR-619-3p	1	6.27388	0.0152579
hsa-miR-619-5p	1	6.27388	0.0152579
hsa-miR-620	1	6.27388	0.0152579
hsa-miR-621	1	6.27388	0.0152579
hsa-miR-622	1	6.27388	0.0152579
hsa-miR-623	1	6.27388	0.0152579
hsa-miR-624-3p	1	6.27388	0.0152579
hsa-miR-624-5p	1	6.27388	0.0152579
hsa-miR-626	1	6.27388	0.0152579
hsa-miR-627-3p	1	6.27388	0.0152579
hsa-miR-627-5p	1	6.27388	0.0152579
hsa-miR-628-3p	1	6.27388	0.0152579
hsa-miR-630	1	6.27388	0.0152579
hsa-miR-631	1	6.27388	0.0152579
hsa-miR-632	1	6.27388	0.0152579
hsa-miR-633	1	6.27388	0.0152579
hsa-miR-634	1	6.27388	0.0152579
hsa-miR-635	1	6.27388	0.0152579
hsa-miR-636	1	6.27388	0.0152579
hsa-miR-637	1	6.27388	0.0152579
hsa-miR-638	1	6.27388	0.0152579
hsa-miR-639	1	6.27388	0.0152579
hsa-miR-640	1	6.27388	0.0152579
hsa-miR-641	1	6.27388	0.0152579
hsa-miR-642a-3p	1	6.27388	0.0152579
hsa-miR-642b-3p	1	6.27388	0.0152579
hsa-miR-642b-5p	1	6.27388	0.0152579
hsa-miR-643	1	6.27388	0.0152579
[truncated: 591 more rows]
